# Supplementary material for: Crystal structure of (Z)-3-benz­yloxy-6-[(2-hy­droxy-5-methyl­anilino)methyl­idene]cyclo­hexa-2,4-dien-1-one
Source: Acta Crystallogr Sect E Struct Rep Online. 2014 Aug 1;70(Pt 9):o957–8. doi: 10.1107/S1600536814016936 (PMC4186113; doi:10.1107/S1600536814016936)
Supplement: Supplementary file 1 [file e-70-0o957-sup1.cif]

##############################################################################
#                                                                            #
# This CIF contains the data in a paper accepted for publication in          #
# Acta Crystallographica Section E. It conforms to the requirements of       #
# Notes for Authors for Acta Crystallographica Section E, and has been       #
# peer reviewed under the auspices of the IUCr Commission on Journals.       #
#                                                                            #
# Full details of the Crystallographic Information File format               #
# are given in the paper "The Crystallographic Information File (CIF):       #
# a New Standard Archive File for Crystallography" by S. R. Hall, F. H.      #
# Allen and I. D. Brown [Acta Cryst. (1991), A47, 655-685].                  #
#                                                                            #
# The current version of the core CIF dictionary is obtainable from          #
# ftp://ftp.iucr.org/pub/cif_core.dic.                                       #
#                                                                            #
# Software is freely available for graphical display of the structure(s)     #
# in this CIF. For information consult the CIF software page                 #
# http://www.iucr.org/resources/cif/software.                                #
#                                                                            #
# This file may be used for bona fide research purposes within the           #
# scientific community so long as proper attribution is given to the journal # 
# article from which it was obtained.                                        #
#                                                                            #
##############################################################################
data_global
_audit_creation_method     'WinGX routine CIF_UPDATE'
_audit_conform_dict_name     cif_core.dic
_audit_conform_dict_version     2.3
_journal_date_recd_electronic     2014-07-20
_journal_date_accepted     2014-07-22
_journal_name_full     'Acta Crystallographica, Section E'
_journal_year     2014
_journal_volume     70
_journal_issue      9
_journal_page_first     o957
_journal_page_last     o958
_journal_paper_category     HO
_journal_paper_doi     10.1107/S1600536814016936
_journal_coeditor_code     SU2761
_publ_contact_author_name     'Ali, Benosmane'
_publ_contact_author_address
;\
Unit\'e de recherche de Chimie de l'Environnement \
et Mol\'eculaire Structurale
Facult\'e du sciences exactes,
Universit\'e de Constantine 1,
25000 Constantine,
Algeria
;
_publ_contact_author_email     'king.ali@hotmail.fr'
_publ_contact_author_fax     '00 (213) 31 81 84 97'
_publ_contact_author_phone     '00 (213) 772 00 00 60'
_publ_section_title
;\
The crystal structure of
(<i>Z</i>)-3-benzyloxy-6-[(2-hydroxy-5-methylanilino)methylidene]cyclohexa-2,\
4-dien-1-one
;
loop_
    _publ_author_name
    _publ_author_address
    'Ghichi, Nadir'
;\
Unit\'e de Recherche de Chimie de l'Environnement et Mol\'eculaire \
Structurale (CHEMS), Facult\'e des Sciences Exactes, D\'epartement de Chimie,
Universit\'e Constantine 1, Algeria
;
    'Benosmane, Ali'
;\
Unit\'e de Recherche de Chimie de l'Environnement et Mol\'eculaire \
Structurale (CHEMS), Facult\'e des Sciences Exactes, D\'epartement de Chimie,
Universit\'e Constantine 1, Algeria
;
    'Benboudiaf, Ali'
;\
Unit\'e de Recherche de Chimie de l'Environnement et Mol\'eculaire \
Structurale (CHEMS), Facult\'e des Sciences Exactes, D\'epartement de Chimie,
Universit\'e Constantine 1, Algeria
;
    'Merazig, Hocine'
;\
Unit\'e de Recherche de Chimie de l'Environnement et Mol\'eculaire \
Structurale (CHEMS), Facult\'e des Sciences Exactes, D\'epartement de Chimie,
Universit\'e Constantine 1, Algeria
;
data_I
_database_code_depnum_ccdc_archive 'CCDC 1015522'
_audit_creation_method     'WinGX routine CIF_UPDATE'
_chemical_name_systematic
;\
(<i>Z</i>)-3-Benzyloxy-6-[(2-hydroxy-5-methylanilino)methylidene]cyclohexa-\
2,4-dien-1-one
;
_chemical_name_common     ?
_chemical_formula_moiety     'C21 H19 N O3'
_chemical_formula_sum     'C21 H19 N O3'
_chemical_formula_structural     'C21 H19 N O3'
_chemical_formula_iupac     'C21 H19 N O3'
_chemical_formula_weight     333.37
_symmetry_cell_setting     monoclinic
_symmetry_space_group_name_H-M     'P 21/c'
_symmetry_space_group_name_Hall     '-P 2ybc'
loop_
    _symmetry_equiv_pos_site_id
    _symmetry_equiv_pos_as_xyz
    1 'x,y,z'
    2 '-x,y+1/2,-z+1/2'
    3 '-x,-y,-z'
    4 'x, -y-1/2, z-1/2'
_cell_length_a     12.594(5)
_cell_length_b     9.303(5)
_cell_length_c     14.997(5)
_cell_angle_alpha     90.0
_cell_angle_beta     96.402(5)
_cell_angle_gamma     90.0
_cell_volume     1746.1(13)
_cell_formula_units_Z     4
_cell_measurement_temperature     293(2)
_exptl_crystal_description     Block
_exptl_crystal_colour     Orange
_exptl_crystal_size_max     0.03
_exptl_crystal_size_mid     0.02
_exptl_crystal_size_min     0.01
_exptl_crystal_density_diffrn     1.268
_exptl_crystal_density_method     'not measured'
_exptl_crystal_F_000     704
_exptl_absorpt_coefficient_mu     0.085
_exptl_absorpt_correction_type     none
_diffrn_ambient_temperature     293(2)
_diffrn_radiation_type     MoK\a
_diffrn_radiation_wavelength     0.71073
_diffrn_radiation_source     'fine-focus sealed tube'
_diffrn_radiation_monochromator     graphite
_diffrn_measurement_device_type     'Bruker APEXII CCD'
_diffrn_measurement_method     'phi and omega scans'
_diffrn_detector_area_resol_mean     ?
_diffrn_reflns_number     19603
_diffrn_reflns_av_R_equivalents     0.0366
_diffrn_reflns_av_sigmaI/netI     0.0399
_diffrn_reflns_theta_min     2.58
_diffrn_reflns_theta_max     30.16
_diffrn_reflns_theta_full     30.16
_diffrn_measured_fraction_theta_max     0.998
_diffrn_measured_fraction_theta_full     0.998
_diffrn_reflns_limit_h_min     -17
_diffrn_reflns_limit_h_max     17
_diffrn_reflns_limit_k_min     -13
_diffrn_reflns_limit_k_max     13
_diffrn_reflns_limit_l_min     -21
_diffrn_reflns_limit_l_max     20
_refine_special_details
;
Refinement of <i>F</i>^2^ against ALL reflections. The weighted <i>R</i>-factor
<i>wR</i> and goodness of fit <i>S</i> are based on <i>F</i>^2^, conventional
<i>R</i>-factors <i>R</i> are based on <i>F</i>, with <i>F</i> set to zero for
negative <i>F</i>^2^. The threshold expression of <i>F</i>^2^ >
\s(<i>F</i>^2^) is used only for calculating <i>R</i>-factors(gt) <i>etc</i>.
and is not relevant to the choice of reflections for refinement.
<i>R</i>-factors based on <i>F</i>^2^ are statistically about twice as large
as those based on <i>F</i>, and <i>R</i>- factors based on ALL data will be
even larger.
;
_reflns_number_total     5148
_reflns_number_gt     2672
_reflns_threshold_expression     I>2sigma(I)
_refine_ls_structure_factor_coef     Fsqd
_refine_ls_matrix_type     full
_refine_ls_R_factor_all     0.1121
_refine_ls_R_factor_gt     0.0502
_refine_ls_wR_factor_gt     0.1282
_refine_ls_wR_factor_ref     0.1577
_refine_ls_goodness_of_fit_ref     1.006
_refine_ls_restrained_S_all     1.006
_refine_ls_number_reflns     5148
_refine_ls_number_parameters     238
_refine_ls_number_restraints     0
_refine_ls_hydrogen_treatment     mixed
_refine_ls_weighting_scheme     calc
_refine_ls_weighting_details
         'calc w=1/[\s^2^(Fo^2^)+(0.0718P)^2^+0.1066P] where P=(Fo^2^+2Fc^2^)/3'
_atom_sites_solution_hydrogens     geom
_atom_sites_solution_primary     direct
_atom_sites_solution_secondary     difmap
_refine_ls_shift/su_max     0.000
_refine_ls_shift/su_mean     0.000
_refine_diff_density_max     0.220
_refine_diff_density_min     -0.156
_refine_ls_extinction_method     none
_refine_ls_extinction_coef     ?
loop_
    _atom_type_symbol
    _atom_type_description
    _atom_type_scat_dispersion_real
    _atom_type_scat_dispersion_imag
    _atom_type_scat_source
    'C' 'C' 0.0033 0.0016
                         'International Tables Vol C Tables 4.2.6.8 and 6.1.1.4'
    'H' 'H' 0.0000 0.0000
                         'International Tables Vol C Tables 4.2.6.8 and 6.1.1.4'
    'N' 'N' 0.0061 0.0033
                         'International Tables Vol C Tables 4.2.6.8 and 6.1.1.4'
    'O' 'O' 0.0106 0.0060
                         'International Tables Vol C Tables 4.2.6.8 and 6.1.1.4'
_computing_data_collection     'APEX2 (Bruker, 2006)'
_computing_cell_refinement     'SAINT (Bruker, 2006)'
_computing_data_reduction     'SAINT (Bruker, 2006)'
_computing_structure_solution     'SHELXS97 (Sheldrick, 2008)'
_computing_structure_refinement     'SHELXL97 (Sheldrick, 2008)'
_computing_molecular_graphics
;
ORTEP-3 for Windows (Farrugia, 2012) and
Mercury (Macrae <i>et al.</i>, 2008)
;
_computing_publication_material     'WinGX (Farrugia, 2012)'
loop_
    _atom_site_type_symbol
    _atom_site_label
    _atom_site_fract_x
    _atom_site_fract_y
    _atom_site_fract_z
    _atom_site_U_iso_or_equiv
    _atom_site_thermal_displace_type
    _atom_site_calc_flag
    _atom_site_refinement_flags
    _atom_site_occupancy
    O O1 0.00597(9) 0.00730(11) 0.29239(8) 0.0607(4) Uani . . 1.000
    O O2 0.11904(9) 0.35839(11) 0.32139(8) 0.0632(4) Uani . . 1.000
    O O3 0.35952(9) 0.74624(12) 0.39999(9) 0.0686(4) Uani . . 1.000
    N N1 0.14153(10) 0.12579(13) 0.41887(9) 0.0466(4) Uani . . 1.000
    C C1 0.10315(13) -0.23275(17) 0.52145(11) 0.0543(5) Uani . . 1.000
    C C2 0.03317(14) -0.29008(17) 0.45329(12) 0.0599(6) Uani . . 1.000
    C C3 -0.00117(13) -0.21414(16) 0.37654(11) 0.0557(5) Uani . . 1.000
    C C4 0.03510(12) -0.07513(15) 0.36568(10) 0.0464(5) Uani . . 1.000
    C C5 0.10653(11) -0.01575(15) 0.43336(10) 0.0435(4) Uani . . 1.000
    C C6 0.13925(12) -0.09409(16) 0.51009(10) 0.0502(5) Uani . . 1.000
    C C7 0.21681(12) 0.19787(17) 0.46691(11) 0.0500(5) Uani . . 1.000
    C C8 0.24727(11) 0.33802(16) 0.44826(10) 0.0488(5) Uani . . 1.000
    C C9 0.19690(11) 0.41507(16) 0.37232(11) 0.0488(5) Uani . . 1.000
    C C10 0.23632(12) 0.55360(16) 0.35497(11) 0.0535(5) Uani . . 1.000
    C C11 0.31795(12) 0.61279(17) 0.41101(11) 0.0549(6) Uani . . 1.000
    C C12 0.36589(14) 0.53810(18) 0.48665(13) 0.0654(6) Uani . . 1.000
    C C13 0.33182(13) 0.40505(18) 0.50384(12) 0.0626(6) Uani . . 1.000
    C C14 0.31877(13) 0.82640(18) 0.32322(12) 0.0600(6) Uani . . 1.000
    C C15 0.37303(14) 0.96959(18) 0.32326(12) 0.0597(6) Uani . . 1.000
    C C16 0.32694(18) 1.0777(2) 0.26853(13) 0.0769(8) Uani . . 1.000
    C C17 0.3757(2) 1.2105(2) 0.26580(14) 0.0893(9) Uani . . 1.000
    C C18 0.4695(2) 1.2378(2) 0.31800(16) 0.0918(10) Uani . . 1.000
    C C19 0.51594(18) 1.1327(2) 0.37257(18) 0.0933(9) Uani . . 1.000
    C C20 0.46785(16) 0.9979(2) 0.37561(16) 0.0781(8) Uani . . 1.000
    C C21 0.13941(16) -0.3163(2) 0.60556(13) 0.0792(8) Uani . . 1.000
    H H1o -0.0411(17) -0.044(2) 0.2490(16) 0.101(7) Uiso . . 1.000
    H H2 0.00830 -0.38330 0.45937 0.0719 Uiso . . 1.000
    H H1n 0.1091(14) 0.1794(19) 0.3701(13) 0.075(6) Uiso . . 1.000
    H H3 -0.04862 -0.25606 0.33208 0.0668 Uiso . . 1.000
    H H6 0.18647 -0.05266 0.55491 0.0603 Uiso . . 1.000
    H H7 0.2525(13) 0.1493(17) 0.5192(12) 0.065(5) Uiso . . 1.000
    H H10 0.20650 0.60482 0.30510 0.0642 Uiso . . 1.000
    H H12 0.42068 0.58043 0.52442 0.0785 Uiso . . 1.000
    H H13 0.36443 0.35558 0.55341 0.0750 Uiso . . 1.000
    H H14A 0.24242 0.84004 0.32335 0.0720 Uiso . . 1.000
    H H14B 0.33057 0.77387 0.26933 0.0720 Uiso . . 1.000
    H H16 0.26261 1.06082 0.23328 0.0922 Uiso . . 1.000
    H H17 0.34437 1.28183 0.22815 0.1070 Uiso . . 1.000
    H H18 0.50154 1.32764 0.31634 0.1101 Uiso . . 1.000
    H H19 0.57997 1.15094 0.40792 0.1119 Uiso . . 1.000
    H H20 0.49987 0.92686 0.41309 0.0937 Uiso . . 1.000
    H H21A 0.10696 -0.40980 0.60202 0.1186 Uiso . . 1.000
    H H21B 0.11862 -0.26601 0.65674 0.1186 Uiso . . 1.000
    H H21C 0.21574 -0.32628 0.61143 0.1186 Uiso . . 1.000
loop_
    _atom_site_aniso_label
    _atom_site_aniso_U_11
    _atom_site_aniso_U_22
    _atom_site_aniso_U_33
    _atom_site_aniso_U_12
    _atom_site_aniso_U_13
    _atom_site_aniso_U_23
    O1 0.0764(8) 0.0485(6) 0.0514(7) -0.0042(5) -0.0186(6) 0.0026(5)
    O2 0.0626(7) 0.0505(6) 0.0687(8) -0.0121(5) -0.0277(6) 0.0067(5)
    O3 0.0682(7) 0.0572(7) 0.0771(9) -0.0194(6) -0.0061(6) -0.0054(6)
    N1 0.0481(7) 0.0460(7) 0.0435(7) 0.0016(5) -0.0050(6) -0.0001(6)
    C1 0.0591(10) 0.0511(9) 0.0523(9) 0.0110(7) 0.0047(8) 0.0065(7)
    C2 0.0691(10) 0.0415(8) 0.0684(11) 0.0006(7) 0.0041(9) 0.0038(8)
    C3 0.0612(10) 0.0449(8) 0.0580(10) -0.0016(7) -0.0066(8) -0.0057(7)
    C4 0.0490(8) 0.0436(8) 0.0448(8) 0.0055(6) -0.0029(7) -0.0017(6)
    C5 0.0430(7) 0.0412(7) 0.0456(8) 0.0057(6) 0.0019(6) -0.0023(6)
    C6 0.0502(9) 0.0533(9) 0.0457(9) 0.0052(7) -0.0014(7) 0.0000(7)
    C7 0.0501(9) 0.0538(9) 0.0436(9) 0.0020(7) -0.0060(7) -0.0022(7)
    C8 0.0449(8) 0.0508(8) 0.0487(9) -0.0029(7) -0.0041(7) -0.0059(7)
    C9 0.0426(8) 0.0482(8) 0.0529(9) -0.0017(6) -0.0063(7) -0.0075(7)
    C10 0.0517(9) 0.0491(8) 0.0569(10) -0.0032(7) -0.0069(7) -0.0011(7)
    C11 0.0484(9) 0.0501(9) 0.0650(11) -0.0082(7) 0.0013(8) -0.0106(8)
    C12 0.0581(10) 0.0642(11) 0.0682(11) -0.0130(8) -0.0182(9) -0.0096(9)
    C13 0.0612(10) 0.0634(10) 0.0576(10) -0.0062(8) -0.0178(8) -0.0039(8)
    C14 0.0588(10) 0.0554(9) 0.0659(11) -0.0070(8) 0.0075(9) -0.0090(8)
    C15 0.0650(11) 0.0543(9) 0.0630(11) -0.0093(8) 0.0210(9) -0.0150(8)
    C16 0.1016(15) 0.0646(12) 0.0650(12) -0.0107(11) 0.0122(11) -0.0092(10)
    C17 0.140(2) 0.0627(12) 0.0685(14) -0.0114(13) 0.0257(14) -0.0049(10)
    C18 0.127(2) 0.0675(13) 0.0879(17) -0.0338(13) 0.0433(15) -0.0139(12)
    C19 0.0841(15) 0.0798(15) 0.1170(19) -0.0316(12) 0.0161(14) -0.0185(14)
    C20 0.0707(12) 0.0616(11) 0.1026(16) -0.0153(9) 0.0123(11) -0.0092(10)
    C21 0.0904(14) 0.0737(12) 0.0710(13) 0.0068(10) -0.0014(11) 0.0239(10)
_geom_special_details
;
Bond distances, angles <i>etc</i>. have been calculated using the rounded
fractional coordinates. All su's are estimated from the variances of the
(full) variance-covariance matrix. The cell e.s.d.'s are taken into account in
the estimation of distances, angles and torsion angles
;
loop_
    _geom_bond_atom_site_label_1
    _geom_bond_atom_site_label_2
    _geom_bond_site_symmetry_1
    _geom_bond_site_symmetry_2
    _geom_bond_distance
    _geom_bond_publ_flag
    O1 C4 . . 1.357(2) no
    O2 C9 . . 1.287(2) no
    O3 C11 . . 1.365(2) no
    O3 C14 . . 1.419(2) no
    O1 H1o . . 0.96(2) no
    N1 C5 . . 1.413(2) no
    N1 C7 . . 1.310(2) no
    N1 H1n . . 0.940(19) no
    C1 C6 . . 1.385(2) no
    C1 C21 . . 1.508(3) no
    C1 C2 . . 1.380(3) no
    C2 C3 . . 1.378(2) no
    C3 C4 . . 1.387(2) no
    C4 C5 . . 1.393(2) no
    C5 C6 . . 1.385(2) no
    C7 C8 . . 1.396(2) no
    C8 C13 . . 1.421(2) no
    C8 C9 . . 1.433(2) no
    C9 C10 . . 1.416(2) no
    C10 C11 . . 1.369(2) no
    C11 C12 . . 1.408(3) no
    C12 C13 . . 1.344(2) no
    C14 C15 . . 1.497(3) no
    C15 C20 . . 1.379(3) no
    C15 C16 . . 1.384(3) no
    C16 C17 . . 1.382(3) no
    C17 C18 . . 1.366(4) no
    C18 C19 . . 1.364(3) no
    C19 C20 . . 1.396(3) no
    C2 H2 . . 0.9300 no
    C3 H3 . . 0.9300 no
    C6 H6 . . 0.9300 no
    C7 H7 . . 0.971(17) no
    C10 H10 . . 0.9300 no
    C12 H12 . . 0.9300 no
    C13 H13 . . 0.9300 no
    C14 H14A . . 0.9700 no
    C14 H14B . . 0.9700 no
    C16 H16 . . 0.9300 no
    C17 H17 . . 0.9300 no
    C18 H18 . . 0.9300 no
    C19 H19 . . 0.9300 no
    C20 H20 . . 0.9300 no
    C21 H21A . . 0.9600 no
    C21 H21B . . 0.9600 no
    C21 H21C . . 0.9600 no
loop_
    _geom_angle_atom_site_label_1
    _geom_angle_atom_site_label_2
    _geom_angle_atom_site_label_3
    _geom_angle_site_symmetry_1
    _geom_angle_site_symmetry_2
    _geom_angle_site_symmetry_3
    _geom_angle
    _geom_angle_publ_flag
    C11 O3 C14 . . . 117.87(13) no
    C4 O1 H1o . . . 111.1(13) no
    C5 N1 C7 . . . 127.71(13) no
    C5 N1 H1n . . . 119.9(11) no
    C7 N1 H1n . . . 112.4(11) no
    C2 C1 C6 . . . 117.40(15) no
    C2 C1 C21 . . . 121.94(15) no
    C6 C1 C21 . . . 120.67(15) no
    C1 C2 C3 . . . 122.37(15) no
    C2 C3 C4 . . . 119.94(15) no
    C3 C4 C5 . . . 118.58(14) no
    O1 C4 C3 . . . 124.00(14) no
    O1 C4 C5 . . . 117.41(13) no
    N1 C5 C4 . . . 116.40(13) no
    N1 C5 C6 . . . 123.29(13) no
    C4 C5 C6 . . . 120.31(13) no
    C1 C6 C5 . . . 121.40(14) no
    N1 C7 C8 . . . 124.48(15) no
    C9 C8 C13 . . . 118.89(14) no
    C7 C8 C9 . . . 121.29(14) no
    C7 C8 C13 . . . 119.80(14) no
    O2 C9 C8 . . . 120.49(13) no
    O2 C9 C10 . . . 121.57(14) no
    C8 C9 C10 . . . 117.93(14) no
    C9 C10 C11 . . . 120.54(15) no
    C10 C11 C12 . . . 121.43(15) no
    O3 C11 C12 . . . 114.26(14) no
    O3 C11 C10 . . . 124.31(15) no
    C11 C12 C13 . . . 119.45(16) no
    C8 C13 C12 . . . 121.72(16) no
    O3 C14 C15 . . . 110.09(14) no
    C14 C15 C16 . . . 119.02(16) no
    C14 C15 C20 . . . 122.43(16) no
    C16 C15 C20 . . . 118.55(17) no
    C15 C16 C17 . . . 120.6(2) no
    C16 C17 C18 . . . 120.52(19) no
    C17 C18 C19 . . . 119.73(19) no
    C18 C19 C20 . . . 120.3(2) no
    C15 C20 C19 . . . 120.28(19) no
    C1 C2 H2 . . . 119.00 no
    C3 C2 H2 . . . 119.00 no
    C2 C3 H3 . . . 120.00 no
    C4 C3 H3 . . . 120.00 no
    C1 C6 H6 . . . 119.00 no
    C5 C6 H6 . . . 119.00 no
    N1 C7 H7 . . . 116.6(10) no
    C8 C7 H7 . . . 118.9(10) no
    C9 C10 H10 . . . 120.00 no
    C11 C10 H10 . . . 120.00 no
    C11 C12 H12 . . . 120.00 no
    C13 C12 H12 . . . 120.00 no
    C8 C13 H13 . . . 119.00 no
    C12 C13 H13 . . . 119.00 no
    O3 C14 H14A . . . 110.00 no
    O3 C14 H14B . . . 110.00 no
    C15 C14 H14A . . . 110.00 no
    C15 C14 H14B . . . 110.00 no
    H14A C14 H14B . . . 108.00 no
    C15 C16 H16 . . . 120.00 no
    C17 C16 H16 . . . 120.00 no
    C16 C17 H17 . . . 120.00 no
    C18 C17 H17 . . . 120.00 no
    C17 C18 H18 . . . 120.00 no
    C19 C18 H18 . . . 120.00 no
    C18 C19 H19 . . . 120.00 no
    C20 C19 H19 . . . 120.00 no
    C15 C20 H20 . . . 120.00 no
    C19 C20 H20 . . . 120.00 no
    C1 C21 H21A . . . 109.00 no
    C1 C21 H21B . . . 109.00 no
    C1 C21 H21C . . . 109.00 no
    H21A C21 H21B . . . 109.00 no
    H21A C21 H21C . . . 109.00 no
    H21B C21 H21C . . . 109.00 no
loop_
    _geom_torsion_atom_site_label_1
    _geom_torsion_atom_site_label_2
    _geom_torsion_atom_site_label_3
    _geom_torsion_atom_site_label_4
    _geom_torsion_site_symmetry_1
    _geom_torsion_site_symmetry_2
    _geom_torsion_site_symmetry_3
    _geom_torsion_site_symmetry_4
    _geom_torsion
    _geom_torsion_publ_flag
    C14 O3 C11 C10 . . . . -3.0(2) no
    C14 O3 C11 C12 . . . . 177.39(14) no
    C11 O3 C14 C15 . . . . 179.43(14) no
    C7 N1 C5 C4 . . . . -171.50(15) no
    C7 N1 C5 C6 . . . . 8.9(2) no
    C5 N1 C7 C8 . . . . 179.88(14) no
    C6 C1 C2 C3 . . . . -0.4(3) no
    C21 C1 C2 C3 . . . . 179.41(16) no
    C2 C1 C6 C5 . . . . 0.0(2) no
    C21 C1 C6 C5 . . . . -179.84(15) no
    C1 C2 C3 C4 . . . . 0.3(3) no
    C2 C3 C4 O1 . . . . 179.74(15) no
    C2 C3 C4 C5 . . . . 0.3(2) no
    O1 C4 C5 N1 . . . . 0.2(2) no
    O1 C4 C5 C6 . . . . 179.81(14) no
    C3 C4 C5 N1 . . . . 179.66(14) no
    C3 C4 C5 C6 . . . . -0.7(2) no
    N1 C5 C6 C1 . . . . -179.83(14) no
    C4 C5 C6 C1 . . . . 0.6(2) no
    N1 C7 C8 C9 . . . . -0.4(2) no
    N1 C7 C8 C13 . . . . -178.58(15) no
    C7 C8 C9 O2 . . . . 2.8(2) no
    C7 C8 C9 C10 . . . . -176.46(14) no
    C13 C8 C9 O2 . . . . -178.95(14) no
    C13 C8 C9 C10 . . . . 1.8(2) no
    C7 C8 C13 C12 . . . . 177.89(16) no
    C9 C8 C13 C12 . . . . -0.4(2) no
    O2 C9 C10 C11 . . . . 178.81(15) no
    C8 C9 C10 C11 . . . . -1.9(2) no
    C9 C10 C11 O3 . . . . -178.96(14) no
    C9 C10 C11 C12 . . . . 0.7(2) no
    O3 C11 C12 C13 . . . . -179.54(15) no
    C10 C11 C12 C13 . . . . 0.8(3) no
    C11 C12 C13 C8 . . . . -0.9(3) no
    O3 C14 C15 C16 . . . . -163.21(16) no
    O3 C14 C15 C20 . . . . 17.1(2) no
    C14 C15 C16 C17 . . . . -178.97(18) no
    C20 C15 C16 C17 . . . . 0.7(3) no
    C14 C15 C20 C19 . . . . 179.30(19) no
    C16 C15 C20 C19 . . . . -0.4(3) no
    C15 C16 C17 C18 . . . . -0.9(3) no
    C16 C17 C18 C19 . . . . 0.7(4) no
    C17 C18 C19 C20 . . . . -0.3(4) no
    C18 C19 C20 C15 . . . . 0.2(4) no
loop_
    _geom_hbond_atom_site_label_D
    _geom_hbond_atom_site_label_H
    _geom_hbond_atom_site_label_A
    _geom_hbond_site_symmetry_A
    _geom_hbond_distance_DH
    _geom_hbond_distance_HA
    _geom_hbond_distance_DA
    _geom_hbond_angle_DHA
    _geom_hbond_publ_flag
    N1 H1n O2 . 0.94(2) 1.83(2) 2.609(2) 138.7(16) yes
    O1 H1o O2 2_545 0.96(2) 1.63(2) 2.590(2) 176.1(17) yes
