# Supplementary material for: Crystal structure of (Z)-3-benz­yloxy-6-[(2-hy­droxy-5-methyl­anilino)methyl­idene]cyclo­hexa-2,4-dien-1-one
Source: Acta Crystallogr Sect E Struct Rep Online. 2014 Aug 1;70(Pt 9):o957–8. doi: 10.1107/S1600536814016936 (PMC4186113; doi:10.1107/S1600536814016936)
Supplement: Supplementary file 2 [file e-70-0o957-Isup2.hkl]

#
# h,k,l, Fc-squared, Fo-squared, sigma(Fo-squared) and status flag
#
data_I
_shelx_title ' BENBOUDIAF_GN28_2_0m in P2(1)/c'
_shelx_refln_list_code          4
_shelx_F_calc_maximum      223.85
_exptl_crystal_F_000       704.00
_reflns_d_resolution_high  0.7074
 
loop_
 _symmetry_equiv_pos_as_xyz
 'x, y, z'
 '-x, y+1/2, -z+1/2'
 '-x, -y, -z'
 'x, -y-1/2, z-1/2'
 
_cell_length_a    12.5940
_cell_length_b     9.3030
_cell_length_c    14.9970
_cell_angle_alpha  90.000
_cell_angle_beta   96.402
_cell_angle_gamma  90.000
 
_shelx_F_squared_multiplier     1.000
 
loop_
 _refln_index_h
 _refln_index_k
 _refln_index_l
 _refln_F_squared_calc
 _refln_F_squared_meas
 _refln_F_squared_sigma
 _refln_observed_status
   2   0   0       87.16       93.70      2.19 o
   3   0   0     1923.94     1798.28     23.34 o
   4   0   0     1229.01     1175.42     17.42 o
   5   0   0       90.44       70.99      2.61 o
   6   0   0     4590.69     4708.42     77.96 o
   7   0   0      128.00      134.36      3.75 o
   8   0   0     2842.59     2881.95     42.89 o
   9   0   0     1676.92     1729.61     30.03 o
  10   0   0        4.37        4.59      1.71 o
  11   0   0       70.13       69.10      5.29 o
  12   0   0       48.91       43.41      3.82 o
  13   0   0        1.67        0.51      2.91 o
  14   0   0       18.15       20.73      4.45 o
  15   0   0        0.05       -4.08      4.08 o
  16   0   0        9.31       10.74      5.19 o
  17   0   0        3.26        6.81      7.34 o
   1   1   0        4.03        1.78      0.28 o
   2   1   0       57.90       62.68      0.91 o
   3   1   0     1647.90     1680.22     13.70 o
   4   1   0     2448.71     2416.59     22.28 o
   5   1   0      242.25      263.40      3.28 o
   6   1   0       26.71       33.98      1.38 o
   7   1   0      226.25      238.51      3.62 o
   8   1   0       32.91       38.56      1.60 o
   9   1   0       11.21       11.27      0.95 o
  10   1   0        0.00       -0.44      1.02 o
  11   1   0        5.02       -0.75      1.66 o
  12   1   0        5.46        2.58      1.95 o
  13   1   0        8.87        7.97      2.43 o
  14   1   0       15.79       15.78      2.75 o
  15   1   0        0.05        5.68      2.97 o
  16   1   0        7.39       11.31      4.00 o
  17   1   0        0.00       -4.99      4.99 o
   0   2   0      236.56      201.06      3.90 o
   1   2   0        0.23       -0.69      0.69 o
   2   2   0       27.24       22.01      0.56 o
   3   2   0       28.36       28.10      0.72 o
   4   2   0      182.77      180.49      2.15 o
   5   2   0      123.53      127.44      2.11 o
   6   2   0       14.70       21.29      1.17 o
   7   2   0       19.14       16.35      1.16 o
   8   2   0        3.23        2.41      1.00 o
   9   2   0        0.14       -0.41      1.04 o
  10   2   0        2.99        3.56      1.40 o
  11   2   0       13.96       11.32      2.02 o
  12   2   0        3.73        2.13      1.97 o
  13   2   0        0.71        0.23      2.05 o
  14   2   0       10.10       11.60      3.39 o
  15   2   0        0.06        1.27      3.11 o
  16   2   0        0.44       -5.07      5.07 o
  17   2   0        0.03        6.10      5.74 o
   1   3   0      217.87      210.69      3.54 o
   2   3   0      302.95      302.20      3.79 o
   3   3   0       11.56        8.77      0.50 o
   4   3   0      606.65      635.67      6.14 o
   5   3   0     1368.60     1407.30     13.63 o
   6   3   0       43.18       46.56      1.61 o
   7   3   0        0.58        1.06      1.01 o
   8   3   0       30.39       34.30      1.61 o
   9   3   0       75.41       76.39      2.34 o
  10   3   0        5.78        8.12      1.60 o
  11   3   0        9.67       11.59      2.08 o
  12   3   0       91.58      103.40      5.64 o
  13   3   0        0.16       -2.32      2.32 o
  14   3   0       24.81       27.34      5.19 o
  15   3   0        0.12        3.90      4.62 o
  16   3   0        3.68        1.08      4.69 o
  17   3   0        0.01       -4.29      4.29 o
   0   4   0      328.72      319.01      9.18 o
   1   4   0       34.37       37.17      2.62 o
   2   4   0     3406.42     3522.52     40.00 o
   3   4   0     1960.96     2099.51     22.15 o
   4   4   0      109.06       95.77      1.83 o
   5   4   0     1067.30     1161.45     11.33 o
   6   4   0       16.95       22.84      1.03 o
   7   4   0      271.36      287.66      4.80 o
   8   4   0      221.63      237.04      5.47 o
   9   4   0       11.25        6.61      1.75 o
  10   4   0       25.50       32.87      3.36 o
  11   4   0      534.57      578.21     11.42 o
  12   4   0        4.29        5.16      3.00 o
  13   4   0        1.89        2.49      3.00 o
  14   4   0        0.78        4.13      3.30 o
  15   4   0       27.64       31.97      5.56 o
  16   4   0        5.50        6.03      5.19 o
   1   5   0     1443.27     1611.96     29.13 o
   2   5   0      526.94      538.33      7.91 o
   3   5   0      517.70      519.80      6.45 o
   4   5   0       46.11       39.16      1.40 o
   5   5   0      101.16      107.22      2.42 o
   6   5   0      137.86      138.51      2.48 o
   7   5   0      912.48      873.84     13.81 o
   8   5   0        6.08        6.25      1.63 o
   9   5   0      435.31      433.71     10.17 o
  10   5   0        4.97        9.08      3.03 o
  11   5   0        0.03        0.36      2.81 o
  12   5   0       29.62       29.85      3.70 o
  13   5   0        4.18        7.34      3.33 o
  14   5   0        9.66       10.25      3.61 o
  15   5   0        0.14       -2.36      4.45 o
  16   5   0       14.03       15.72      5.56 o
   0   6   0       41.77       50.84      5.24 o
   1   6   0       71.68       66.99      4.25 o
   2   6   0       65.61       68.85      3.86 o
   3   6   0      137.28      136.85      2.29 o
   4   6   0      130.73      125.98      2.47 o
   5   6   0       13.65       18.00      1.33 o
   6   6   0       79.43       85.13      2.52 o
   7   6   0      126.72      136.20      4.57 o
   8   6   0      185.47      173.92      6.06 o
   9   6   0        0.52       -2.38      2.38 o
  10   6   0       20.65       20.64      3.22 o
  11   6   0        0.33        3.25      2.81 o
  12   6   0        1.87        0.75      3.00 o
  13   6   0       12.29       13.61      3.61 o
  14   6   0        0.87        2.68      3.52 o
  15   6   0        0.40       -4.45      4.45 o
   1   7   0       45.43       42.10      3.88 o
   2   7   0        0.28       -0.07      1.03 o
   3   7   0       22.14       27.25      1.64 o
   4   7   0        0.90       -0.80      1.29 o
   5   7   0       34.47       30.59      1.64 o
   6   7   0        0.16       -0.52      3.71 o
   7   7   0        2.23        7.04      2.44 o
   8   7   0        0.30       -2.66      2.66 o
   9   7   0        0.00       -3.34      3.34 o
  10   7   0        0.83        0.56      2.69 o
  11   7   0        2.02        5.16      3.00 o
  12   7   0        0.00       -1.45      3.06 o
  13   7   0        0.19       -1.36      3.50 o
  14   7   0        0.01       -1.01      3.72 o
   0   8   0       95.43      101.68      8.91 o
   1   8   0        2.09        2.90      3.13 o
   2   8   0      231.75      233.23      4.79 o
   3   8   0       25.30       22.57      2.66 o
   4   8   0      107.05      108.26      3.39 o
   5   8   0      167.68      137.68      6.35 o
   6   8   0       20.60       21.80      2.53 o
   7   8   0       27.70       21.48      2.85 o
   8   8   0       43.49       43.86      3.48 o
   9   8   0       15.48       14.61      3.06 o
  10   8   0        6.89        7.58      3.00 o
  11   8   0       29.76       38.88      4.15 o
  12   8   0        0.35        0.75      3.53 o
  13   8   0        0.21        1.22      3.79 o
  14   8   0        0.03        3.25      3.85 o
   1   9   0       55.08       43.96      4.99 o
   2   9   0      219.27      219.28      4.90 o
   3   9   0       15.04       14.76      1.59 o
   4   9   0        1.17        1.96      1.57 o
   5   9   0       21.31       19.78      2.05 o
   6   9   0       94.70       95.74      4.62 o
   7   9   0        9.49        9.57      3.12 o
   8   9   0      128.50      127.60      5.95 o
   9   9   0       38.92       41.80      3.93 o
  10   9   0       34.14       40.53      4.10 o
  11   9   0        5.73        4.09      3.50 o
  12   9   0        6.70        5.32      3.80 o
   0  10   0       37.13       40.36      7.34 o
   1  10   0       47.18       46.67      5.56 o
   2  10   0       26.54       22.15      2.60 o
   3  10   0        9.92       11.57      1.82 o
   4  10   0       15.34       15.20      2.27 o
   5  10   0       15.61       21.52      2.81 o
   6  10   0       58.56       67.07      3.91 o
   7  10   0       21.50       14.02      2.91 o
   8  10   0       10.05       16.39      3.22 o
   9  10   0       10.42       16.84      4.46 o
  10  10   0       12.00       13.94      4.87 o
  11  10   0        1.16        1.26      3.68 o
   1  11   0        2.12        3.13      2.10 o
   2  11   0        0.00        0.42      2.20 o
   3  11   0        1.39        0.92      1.60 o
   4  11   0        0.50        3.05      1.97 o
   5  11   0        0.18       -1.68      2.10 o
   6  11   0       10.65       18.81      2.88 o
   7  11   0        0.01       -3.11      3.20 o
   8  11   0        0.40       -2.49      2.88 o
   9  11   0        0.05        1.24      3.20 o
   0  12   0        2.07       -3.14      6.81 o
   1  12   0        0.46        1.47      2.62 o
   2  12   0        0.81       -2.28      2.28 o
   3  12   0        0.04       -1.00      1.86 o
   4  12   0        0.75       -1.26      2.06 o
   5  12   0        2.38        2.51      3.43 o
   6  12   0        0.78        3.56      2.80 o
   7  12   0        0.07       -0.98      2.98 o
   1  13   0        4.87        0.96     11.01 o
   2  13   0        1.18        0.86      5.15 o
 -17   1   1        0.70       -0.27      5.36 o
 -16   1   1       16.56       16.02      5.49 o
 -15   1   1        0.73        1.23      3.61 o
 -14   1   1        0.17       -2.37      2.37 o
 -13   1   1        0.50       -1.97      2.28 o
 -12   1   1       36.44       34.77      2.34 o
 -11   1   1        9.71       10.66      1.89 o
 -10   1   1       12.33       13.14      1.78 o
  -9   1   1      148.78      151.48      3.08 o
  -8   1   1       15.10       21.94      1.55 o
  -7   1   1       42.10       36.33      1.27 o
  -6   1   1       44.03       31.48      1.38 o
  -5   1   1       12.43       12.97      1.03 o
  -4   1   1      702.68      738.19      7.60 o
  -3   1   1     8448.65     8749.27     72.99 o
  -2   1   1    12199.88    12188.21    102.70 o
  -1   1   1      334.31      301.04     13.16 o
   0   1   1      330.42      272.03      5.31 o
   1   1   1     2294.89     1953.32     34.86 o
   2   1   1     1237.63     1265.76     11.19 o
   3   1   1      105.41       88.48      1.39 o
   4   1   1      752.80      721.66      7.47 o
   5   1   1      696.09      737.91      8.73 o
   6   1   1       50.08       51.57      2.06 o
   7   1   1      995.79     1041.06     13.29 o
   8   1   1      310.27      339.94      5.33 o
   9   1   1       32.27       32.57      1.74 o
  10   1   1        1.84        3.83      1.23 o
  11   1   1        1.34        2.77      1.43 o
  12   1   1       19.14       16.57      2.42 o
  13   1   1        1.63       -0.38      2.95 o
  14   1   1       18.56       18.45      3.08 o
  15   1   1        3.31       -2.88      2.92 o
  16   1   1        7.88       13.35      3.52 o
  17   1   1        3.32        0.52      7.86 o
 -17   2   1        0.30        8.28      5.66 o
 -16   2   1        1.13       -4.99      4.99 o
 -15   2   1        5.49        3.54      3.19 o
 -14   2   1       50.98       55.53      4.04 o
 -13   2   1        0.00        0.82      1.83 o
 -12   2   1        0.31       -1.13      1.84 o
 -11   2   1       17.41       17.62      2.61 o
 -10   2   1        7.36        8.01      1.74 o
  -9   2   1       24.06       21.80      2.07 o
  -8   2   1       21.80       25.11      1.72 o
  -7   2   1       29.55       21.64      1.70 o
  -6   2   1      138.04      147.81      2.52 o
  -5   2   1       43.00       46.88      1.11 o
  -4   2   1       29.36       29.80      0.94 o
  -3   2   1        0.20       -0.39      0.39 o
  -2   2   1       22.69       26.99      0.57 o
  -1   2   1     3377.30     3593.93     35.26 o
   0   2   1      107.82      111.64      2.78 o
   1   2   1     1708.91     1730.90     18.10 o
   2   2   1       23.26       20.13      0.67 o
   3   2   1      131.04      133.17      2.05 o
   4   2   1      286.68      295.12      3.43 o
   5   2   1       11.60       16.66      1.12 o
   6   2   1        0.82        3.61      1.07 o
   7   2   1       37.66       44.31      1.74 o
   8   2   1       82.91       77.53      2.43 o
   9   2   1       11.78        9.05      1.40 o
  10   2   1       23.94       27.62      1.57 o
  11   2   1        2.90        4.19      1.49 o
  12   2   1       88.49       86.50      4.61 o
  13   2   1      113.68      119.34      5.18 o
  14   2   1        4.52        6.13      3.39 o
  15   2   1       11.24       13.17      3.82 o
  16   2   1        1.98       -2.95      3.98 o
  17   2   1        0.16       -4.26      4.26 o
 -17   3   1        0.36       -4.06      4.24 o
 -16   3   1        5.32        4.16      4.18 o
 -15   3   1        0.01        2.18      3.98 o
 -14   3   1       52.04       48.50      5.56 o
 -13   3   1       21.52       25.16      2.92 o
 -12   3   1       31.57       36.13      3.54 o
 -11   3   1       24.70       30.08      2.39 o
 -10   3   1        0.19       -1.38      1.38 o
  -9   3   1       25.76       30.85      3.48 o
  -8   3   1       37.33       31.34      2.01 o
  -7   3   1       91.42       88.73      1.95 o
  -6   3   1        3.13        5.43      0.88 o
  -5   3   1      426.18      422.14      4.62 o
  -4   3   1       16.54       21.51      0.91 o
  -3   3   1      320.40      315.34      3.67 o
  -2   3   1       71.28       79.72      1.26 o
  -1   3   1      481.24      448.74      6.36 o
   0   3   1      477.96      516.51      7.94 o
   1   3   1      257.99      322.00      3.91 o
   2   3   1      454.96      474.51      5.59 o
   3   3   1     1148.02     1236.46     11.74 o
   4   3   1        1.52       -0.63      0.63 o
   5   3   1        1.38        1.52      0.71 o
   6   3   1      130.60      135.82      2.91 o
   7   3   1        7.06        6.57      1.16 o
   8   3   1        3.29        3.44      1.16 o
   9   3   1       96.17       94.66      3.98 o
  10   3   1       12.72       16.41      1.75 o
  11   3   1      119.12      125.92      3.63 o
  12   3   1       38.20       45.18      3.30 o
  13   3   1        2.69        1.48      2.52 o
  14   3   1       76.45       70.03      6.30 o
  15   3   1        7.28        3.93      4.82 o
  16   3   1        0.35        1.73      4.78 o
  17   3   1        1.41        1.32      4.48 o
 -16   4   1        0.31       -0.16      4.29 o
 -15   4   1        1.03       -1.57      4.62 o
 -14   4   1        3.21        6.56      3.16 o
 -13   4   1       76.11       80.26      4.96 o
 -12   4   1       53.35       48.84      4.03 o
 -11   4   1      163.26      168.28      6.35 o
 -10   4   1       52.34       50.33      3.13 o
  -9   4   1      195.32      176.69      4.22 o
  -8   4   1       32.62       29.08      2.01 o
  -7   4   1        0.34       -0.83      0.83 o
  -6   4   1       13.53       17.14      1.41 o
  -5   4   1      181.74      203.00      2.94 o
  -4   4   1      179.82      192.43      3.88 o
  -3   4   1       25.10       34.63      1.16 o
  -2   4   1     3382.17     3702.86     36.56 o
  -1   4   1       16.99       11.73      1.49 o
   0   4   1      235.02      269.06      5.05 o
   1   4   1      377.40      380.62      7.25 o
   2   4   1        4.61        2.49      1.00 o
   3   4   1      502.96      620.38      7.05 o
   4   4   1        7.79        3.93      0.73 o
   5   4   1      294.65      325.79      4.55 o
   6   4   1      287.89      270.77      3.96 o
   7   4   1      851.38      863.15     10.49 o
   8   4   1       83.12       77.98      2.85 o
   9   4   1      232.96      237.99      6.03 o
  10   4   1        0.06        2.04      1.87 o
  11   4   1       14.70       13.72      2.21 o
  12   4   1       59.17       49.44      4.21 o
  13   4   1        3.01        0.92      3.08 o
  14   4   1        3.99        3.78      4.25 o
  15   4   1       24.52       30.12      5.36 o
  16   4   1       19.12       14.60      5.36 o
 -16   5   1        0.02       -2.50      4.72 o
 -15   5   1        3.96        5.24      6.29 o
 -14   5   1        3.51        4.46      3.42 o
 -13   5   1        3.01        4.31      3.22 o
 -12   5   1       19.30       21.09      3.52 o
 -11   5   1        0.10        1.92      2.72 o
 -10   5   1      324.17      314.44      8.57 o
  -9   5   1      441.19      416.69      9.98 o
  -8   5   1        8.97        7.92      1.46 o
  -7   5   1      212.56      203.33      3.76 o
  -6   5   1       36.58       43.22      2.96 o
  -5   5   1        0.01        0.55      1.05 o
  -4   5   1      253.71      281.93      4.27 o
  -3   5   1       27.39       26.15      1.02 o
  -2   5   1       15.34       12.78      2.07 o
  -1   5   1     1082.16     1125.99     21.10 o
   0   5   1      475.96      542.26     11.26 o
   1   5   1      150.84      172.38      5.32 o
   2   5   1      206.34      241.67      4.17 o
   3   5   1      346.67      380.69      4.91 o
   4   5   1        0.07       -0.55      0.79 o
   5   5   1       70.12       62.57      1.80 o
   6   5   1        0.26        0.01      0.87 o
   7   5   1      117.85      117.53      3.05 o
   8   5   1      408.78      424.55      8.62 o
   9   5   1      337.62      339.75      7.66 o
  10   5   1      209.06      202.67      7.11 o
  11   5   1      112.50      119.43      7.34 o
  12   5   1       12.42       14.43      7.35 o
  13   5   1        0.23       -3.06      3.06 o
  14   5   1       12.44       14.18      5.06 o
  15   5   1        0.26        3.67      4.82 o
  16   5   1        0.12        3.41      6.03 o
 -15   6   1        0.24        1.03      7.08 o
 -14   6   1        0.29       -2.52      3.30 o
 -13   6   1       13.17        9.18      3.42 o
 -12   6   1        1.13        1.08      3.45 o
 -11   6   1        2.26        6.71      3.00 o
 -10   6   1        0.00        5.07      2.88 o
  -9   6   1      110.16      105.42      5.04 o
  -8   6   1        0.00        0.12      2.32 o
  -7   6   1       16.45       22.27      2.78 o
  -6   6   1        9.39        9.42      1.54 o
  -5   6   1      131.78      129.36      3.14 o
  -4   6   1       24.27       23.33      1.25 o
  -3   6   1       41.11       48.66      2.12 o
  -2   6   1       94.38      121.06      5.74 o
  -1   6   1       86.14       74.66      7.60 o
   0   6   1        0.41        0.52      1.90 o
   1   6   1       35.04       38.45      3.13 o
   2   6   1        0.53        1.22      0.97 o
   3   6   1        0.14       -1.00      1.05 o
   4   6   1       49.78       48.12      1.63 o
   5   6   1       34.49       33.63      1.58 o
   6   6   1      624.04      618.90      8.12 o
   7   6   1       16.73       14.55      2.95 o
   8   6   1       50.47       57.68      3.24 o
   9   6   1       26.01       25.84      2.82 o
  10   6   1        0.35        1.49      2.34 o
  11   6   1        0.53       -0.26      2.91 o
  12   6   1        1.74        3.92      3.22 o
  13   6   1        0.57       -3.30      3.30 o
  14   6   1        1.76       -0.78      5.13 o
  15   6   1        8.02       11.84      5.77 o
 -15   7   1        0.05       -0.21      5.14 o
 -14   7   1        3.19       -0.84      5.61 o
 -13   7   1        0.12        0.72      3.30 o
 -12   7   1        3.07        4.93      3.30 o
 -11   7   1        0.85        5.40      3.12 o
 -10   7   1        0.69        0.80      3.64 o
  -9   7   1        1.49        0.26      3.15 o
  -8   7   1        3.61        0.50      2.44 o
  -7   7   1        9.78        7.54      4.25 o
  -6   7   1        1.99        0.85      2.01 o
  -5   7   1       23.66       20.56      1.62 o
  -4   7   1       36.40       30.75      1.68 o
  -3   7   1        7.17        5.62      0.92 o
  -2   7   1        0.24       -2.59      2.59 o
  -1   7   1        8.65        5.77      2.76 o
   0   7   1       17.83       13.20      2.69 o
   1   7   1       76.96       71.61      2.51 o
   2   7   1       42.68       44.93      1.99 o
   3   7   1       58.06       56.22      2.35 o
   4   7   1       77.38       82.71      2.22 o
   5   7   1       10.51       10.71      1.26 o
   6   7   1       58.41       53.12      2.58 o
   7   7   1        2.01        1.52      1.97 o
   8   7   1        8.35        6.03      2.32 o
   9   7   1       12.33       12.11      2.89 o
  10   7   1        9.32        9.37      3.00 o
  11   7   1        1.18        2.89      3.06 o
  12   7   1        0.02        3.07      4.47 o
  13   7   1        2.85        1.77      3.50 o
  14   7   1        1.56        1.84      4.51 o
 -14   8   1        0.27        8.27      4.03 o
 -13   8   1        8.52        9.09      3.80 o
 -12   8   1        8.94       12.20      3.56 o
 -11   8   1        0.84        2.59      3.06 o
 -10   8   1        0.86       -1.53      2.95 o
  -9   8   1        0.00        0.56      2.64 o
  -8   8   1        4.90        5.39      2.49 o
  -7   8   1       25.66       23.14      3.07 o
  -6   8   1        0.02       -3.01      3.01 o
  -5   8   1        4.29        2.62      1.88 o
  -4   8   1      103.54       82.48      2.75 o
  -3   8   1        0.18       -0.85      0.95 o
  -2   8   1       47.53       38.37      4.45 o
  -1   8   1       75.17       67.43      8.39 o
   0   8   1       98.26       98.00      6.11 o
   1   8   1       76.74       73.00      4.66 o
   2   8   1       10.25       11.36      1.48 o
   3   8   1        7.58        7.78      1.60 o
   4   8   1      254.16      233.01      4.27 o
   5   8   1      282.55      293.20      7.20 o
   6   8   1       10.02       10.24      1.97 o
   7   8   1        0.00       -2.27      2.27 o
   8   8   1        5.58        4.77      2.59 o
   9   8   1        0.35        0.00      2.75 o
  10   8   1        2.45       -0.04      3.00 o
  11   8   1        9.80       11.64      3.50 o
  12   8   1        1.19        4.05      3.61 o
  13   8   1        3.06        0.93      3.68 o
 -12   9   1        0.08       -2.12      3.50 o
 -11   9   1        5.92        8.24      3.43 o
 -10   9   1        0.37        3.74      3.26 o
  -9   9   1        0.04       -1.49      2.94 o
  -8   9   1      131.02      134.31      6.01 o
  -7   9   1       47.41       52.52      3.63 o
  -6   9   1        7.63        8.86      2.40 o
  -5   9   1       16.81       12.36      2.25 o
  -4   9   1       27.27       27.49      2.12 o
  -3   9   1      109.69       96.29      3.33 o
  -2   9   1        6.54        3.16      0.95 o
  -1   9   1       15.18       13.77      8.12 o
   0   9   1      107.09       95.88      6.48 o
   1   9   1       39.89       31.87      1.72 o
   2   9   1        9.80        9.85      2.20 o
   3   9   1      134.09      114.86      8.38 o
   4   9   1       29.61       27.23      2.16 o
   5   9   1        0.47       -1.71      1.71 o
   6   9   1       14.26       13.78      2.28 o
   7   9   1        0.47        2.31      2.49 o
   8   9   1       76.71       66.52      5.06 o
   9   9   1       74.83       73.65      4.83 o
  10   9   1        2.98        9.55      3.48 o
  11   9   1        1.28        2.48      3.62 o
  12   9   1        0.23        0.84      3.68 o
 -11  10   1       11.39       10.44      3.82 o
 -10  10   1        0.08        0.82      3.16 o
  -9  10   1        0.81       -2.37      3.00 o
  -8  10   1       12.16       15.12      3.20 o
  -7  10   1       42.87       45.18      3.48 o
  -6  10   1       51.59       51.60      3.52 o
  -5  10   1        0.93       -0.53      1.90 o
  -4  10   1       13.70        8.10      1.82 o
  -3  10   1       12.64       10.46      1.70 o
  -2  10   1        3.51        3.00      1.38 o
  -1  10   1       22.41       17.94      1.91 o
   0  10   1       30.35       28.56      3.27 o
   1  10   1       11.97        9.95      2.25 o
   2  10   1       12.52       12.03      2.25 o
   3  10   1        4.65        4.08      2.34 o
   4  10   1        6.14        5.79      2.28 o
   5  10   1        0.47        0.21      1.84 o
   6  10   1        0.50        1.78      2.57 o
   7  10   1       20.18       18.53      2.91 o
   8  10   1       51.92       57.84      4.35 o
   9  10   1       18.13       18.53      3.58 o
  10  10   1        4.07        0.52      4.32 o
  11  10   1        0.55       -2.83      4.25 o
  -9  11   1        1.14       -3.31      3.50 o
  -8  11   1        3.28        5.60      3.07 o
  -7  11   1        0.03       -2.51      2.58 o
  -6  11   1        0.54       -0.53      2.56 o
  -5  11   1        0.25        1.12      2.25 o
  -4  11   1        5.69        9.05      2.11 o
  -3  11   1        0.01        0.29      1.69 o
  -2  11   1        0.16       -0.74      3.10 o
  -1  11   1        5.11        9.26      2.30 o
   0  11   1        1.11        1.59      1.88 o
   1  11   1        8.96        6.42      2.25 o
   2  11   1        3.30        1.72      2.25 o
   3  11   1        7.50        0.99      6.07 o
   4  11   1        9.99        6.88      1.93 o
   5  11   1        4.97        7.70      2.75 o
   6  11   1       12.77       23.22      3.07 o
   7  11   1        0.05       -1.24      3.13 o
   8  11   1        0.25       -3.86      3.86 o
   9  11   1        2.61        0.76      3.23 o
  -7  12   1        9.16       11.61      3.39 o
  -6  12   1        0.37       -1.63      2.75 o
  -5  12   1        3.14        6.26      3.59 o
  -4  12   1        1.37        1.41      3.00 o
  -3  12   1        0.38        3.37      2.28 o
  -2  12   1        4.75        7.04      1.86 o
  -1  12   1       11.00       13.20      2.69 o
   0  12   1        0.29       -2.96      2.96 o
   1  12   1       10.03       11.20      3.54 o
   2  12   1        0.39        3.50      4.16 o
   3  12   1        2.98        5.04      2.96 o
   4  12   1        0.49       -1.80      1.94 o
   5  12   1        0.00       -2.78      3.74 o
   6  12   1        0.00       -0.16      2.62 o
   7  12   1        5.05        7.90      3.33 o
  -2  13   1       13.98       16.77      8.91 o
  -1  13   1        1.53        0.26      5.19 o
   0  13   1        2.00       -1.57      5.19 o
   1  13   1        0.02       -0.27      7.34 o
   2  13   1        2.05        5.21      3.06 o
 -17   0   2       10.53       14.15      7.86 o
 -16   0   2        3.10       -2.88      4.45 o
 -15   0   2       10.30       15.64      4.62 o
 -14   0   2        2.47        1.43      4.45 o
 -13   0   2       14.19       14.41      4.08 o
 -12   0   2        8.30       12.19      2.14 o
 -11   0   2      209.02      220.08      6.23 o
 -10   0   2      481.87      511.91     10.62 o
  -9   0   2      172.63      199.47      5.82 o
  -8   0   2      614.21      663.28     10.98 o
  -7   0   2      247.98      208.69      4.48 o
  -6   0   2     1191.74     1147.88     20.27 o
  -5   0   2       76.47       90.56      3.33 o
  -4   0   2     3296.12     3337.81     68.19 o
  -3   0   2     3693.29     3728.80     47.82 o
  -2   0   2      471.68      470.05      7.34 o
  -1   0   2    12860.51    11718.36    466.01 o
   0   0   2     2819.16     2571.29     51.88 o
   1   0   2    42443.37    41276.69    678.21 o
   2   0   2     4267.62     4314.43     61.58 o
   3   0   2      573.78      557.36      7.69 o
   4   0   2      143.69      139.38      3.47 o
   5   0   2      212.87      231.16      6.31 o
   6   0   2       30.93       26.93      1.84 o
   7   0   2        3.11        4.12      1.38 o
   8   0   2      122.55      112.52      5.56 o
   9   0   2      460.36      500.31     20.44 o
  10   0   2       12.63       12.58      3.13 o
  11   0   2       15.81       17.10      2.34 o
  12   0   2        0.09       -3.13      3.13 o
  13   0   2        1.42       -0.77      3.51 o
  14   0   2        4.68        0.92      3.00 o
  15   0   2       43.48       46.03      6.03 o
  16   0   2        8.01       21.49      7.86 o
  17   0   2        0.09        9.43      7.86 o
 -17   1   2        0.02       -1.53      6.03 o
 -16   1   2        1.44       -3.24      4.22 o
 -15   1   2       12.52       14.68      3.71 o
 -14   1   2        5.01        4.46      2.92 o
 -13   1   2        3.26        2.79      2.68 o
 -12   1   2      101.14      104.39      3.46 o
 -11   1   2      151.59      161.96      3.70 o
 -10   1   2       12.35       14.03      1.74 o
  -9   1   2       74.00       80.24      2.22 o
  -8   1   2       48.54       41.90      2.03 o
  -7   1   2      126.49      112.58      3.01 o
  -6   1   2       68.20       52.40      1.72 o
  -5   1   2      137.06      109.76      2.03 o
  -4   1   2     1287.02     1218.71     11.67 o
  -3   1   2    50110.36    50171.86    459.84 o
  -2   1   2      318.00      355.17      3.44 o
  -1   1   2       99.42      108.34      1.78 o
   0   1   2      373.36      356.47      3.90 o
   1   1   2      231.83      252.87      3.11 o
   2   1   2        1.95        1.90      0.58 o
   3   1   2     2966.99     2875.35     29.25 o
   4   1   2        2.47        2.84      0.84 o
   5   1   2     2045.38     2096.36     23.08 o
   6   1   2      817.09      915.22     11.62 o
   7   1   2       41.52       36.73      2.06 o
   8   1   2      151.96      147.95      3.72 o
   9   1   2       15.77       16.16      2.61 o
  10   1   2        2.13       -0.91      1.57 o
  11   1   2        8.11        8.77      1.64 o
  12   1   2        7.55        7.02      2.19 o
  13   1   2       12.20       10.01      2.41 o
  14   1   2        1.50       -2.50      2.68 o
  15   1   2        6.21        3.82      3.13 o
  16   1   2        3.08        0.63      3.34 o
  17   1   2        0.13        2.10      7.86 o
 -17   2   2        0.40        8.06      6.03 o
 -16   2   2        3.41       -0.79      6.55 o
 -15   2   2        8.72       10.23      4.00 o
 -14   2   2        2.29        4.73      2.95 o
 -13   2   2       10.99       10.51      2.18 o
 -12   2   2        4.35        4.65      1.93 o
 -11   2   2       60.07       59.10      4.78 o
 -10   2   2       13.52       18.14      1.55 o
  -9   2   2       48.26       52.72      2.66 o
  -8   2   2       34.25       36.00      2.11 o
  -7   2   2        6.03        5.00      1.17 o
  -6   2   2       67.04       69.69      2.42 o
  -5   2   2     1518.13     1579.97     15.06 o
  -4   2   2     1096.23     1053.81     10.27 o
  -3   2   2     1248.23     1333.41     13.49 o
  -2   2   2     2016.68     2064.15     18.18 o
  -1   2   2     6206.00     6193.84     63.74 o
   0   2   2      461.96      480.58      6.24 o
   1   2   2     2149.00     2038.29     19.99 o
   2   2   2      942.97      907.75      7.89 o
   3   2   2       95.27       91.90      1.74 o
   4   2   2     2687.22     2714.04     25.02 o
   5   2   2      169.89      168.09      2.71 o
   6   2   2        2.65        1.01      0.99 o
   7   2   2       24.69       25.43      1.41 o
   8   2   2       37.57       46.41      1.82 o
   9   2   2       34.45       43.59      1.84 o
  10   2   2        4.37        3.99      1.42 o
  11   2   2       26.76       36.86      3.11 o
  12   2   2        0.95       -1.16      2.32 o
  13   2   2        2.68       -0.04      3.00 o
  14   2   2        0.01        1.71      3.30 o
  15   2   2        0.39       -0.35      3.50 o
  16   2   2        0.14        0.64      3.91 o
  17   2   2        0.56       -2.47      4.21 o
 -17   3   2        0.11       -5.29      5.29 o
 -16   3   2        0.47       -5.36      5.36 o
 -15   3   2       20.43       19.59      4.39 o
 -14   3   2       43.37       38.93      3.77 o
 -13   3   2        0.23       -2.24      2.24 o
 -12   3   2        8.46        7.78      2.11 o
 -11   3   2       69.99       72.97      3.18 o
 -10   3   2        3.67        3.43      1.44 o
  -9   3   2       44.36       47.19      3.59 o
  -8   3   2        6.82        7.12      1.41 o
  -7   3   2       10.31        9.84      0.99 o
  -6   3   2      821.72      825.99      8.32 o
  -5   3   2      467.46      520.65      5.79 o
  -4   3   2      171.97      151.52      2.83 o
  -3   3   2      278.69      301.34      3.16 o
  -2   3   2       51.01       39.28      1.58 o
  -1   3   2      129.99      114.23      2.89 o
   0   3   2      201.18      215.20      3.37 o
   1   3   2      251.17      270.60      4.38 o
   2   3   2      212.75      218.14      2.35 o
   3   3   2      334.10      362.52      4.41 o
   4   3   2      538.06      649.66      6.56 o
   5   3   2        7.02        7.51      0.84 o
   6   3   2       89.95      105.83      2.70 o
   7   3   2        9.33        9.80      1.27 o
   8   3   2       41.43       44.52      1.98 o
   9   3   2        3.81        4.12      1.51 o
  10   3   2       31.09       31.28      2.73 o
  11   3   2       78.16       78.80      3.88 o
  12   3   2       13.19       20.05      4.11 o
  13   3   2       44.68       40.40      4.08 o
  14   3   2       28.30       34.13      6.55 o
  15   3   2       33.39       27.49      5.36 o
  16   3   2        6.12        6.48      5.15 o
 -16   4   2        2.58        7.56      4.77 o
 -15   4   2       43.36       41.42      4.94 o
 -14   4   2       16.78       20.54      3.40 o
 -13   4   2       30.41       30.38      3.91 o
 -12   4   2       58.02       54.89      4.03 o
 -11   4   2        0.51       -0.37      2.19 o
 -10   4   2      468.79      495.32     10.22 o
  -9   4   2      102.93      106.73      3.66 o
  -8   4   2      107.96      108.10      3.18 o
  -7   4   2      200.45      195.15      4.93 o
  -6   4   2      819.23      848.84     11.76 o
  -5   4   2      728.90      775.20      8.60 o
  -4   4   2       61.55       73.71      2.36 o
  -3   4   2     1095.82     1289.50     14.91 o
  -2   4   2     1491.79     1689.00     17.89 o
  -1   4   2      311.37      370.53      5.36 o
   0   4   2      387.99      442.01      6.54 o
   1   4   2        0.44        0.41      0.91 o
   2   4   2     2072.32     2133.58     28.46 o
   3   4   2       47.39       58.30      2.45 o
   4   4   2      675.40      693.95      7.82 o
   5   4   2       21.77       22.88      1.26 o
   6   4   2       59.39       53.25      2.74 o
   7   4   2      115.05      132.53      3.00 o
   8   4   2      240.40      256.60      4.77 o
   9   4   2      171.44      186.92      4.76 o
  10   4   2       24.83       26.87      2.58 o
  11   4   2       40.63       46.63      5.19 o
  12   4   2        3.87        0.21      2.91 o
  13   4   2       27.91       20.34      8.39 o
  14   4   2        3.08        1.12      4.45 o
  15   4   2        4.70        4.19      4.82 o
  16   4   2       20.36       22.37      5.74 o
 -16   5   2        0.22       -3.90      3.90 o
 -15   5   2        6.48        2.21      5.29 o
 -14   5   2        5.01        5.70      3.52 o
 -13   5   2        0.18       -1.05      3.03 o
 -12   5   2        0.13       -0.85      2.81 o
 -11   5   2       19.85       18.38      3.12 o
 -10   5   2       88.70       83.73      4.52 o
  -9   5   2       16.47       17.65      2.91 o
  -8   5   2      352.58      367.51      7.24 o
  -7   5   2       21.78       23.64      2.22 o
  -6   5   2        0.01       -0.74      1.28 o
  -5   5   2        0.82        1.09      1.10 o
  -4   5   2       16.75       15.52      1.52 o
  -3   5   2       10.10       16.69      0.94 o
  -2   5   2       10.76        1.77      1.13 o
  -1   5   2     1356.33     1503.25     20.39 o
   0   5   2     2402.19     2637.69     34.98 o
   1   5   2      163.18      192.70      3.63 o
   2   5   2      191.07      205.05      3.87 o
   3   5   2       56.80       50.05      1.79 o
   4   5   2      274.72      310.78      4.42 o
   5   5   2        5.47        2.44      0.73 o
   6   5   2       22.63       24.91      2.31 o
   7   5   2       24.71       20.88      1.61 o
   8   5   2      950.29      893.93     28.85 o
   9   5   2       20.74       19.23      2.66 o
  10   5   2       37.70       38.33      5.84 o
  11   5   2        0.22        0.36      2.42 o
  12   5   2       15.10       13.56      3.50 o
  13   5   2        7.58        1.54      4.32 o
  14   5   2        0.44       -2.26      4.25 o
  15   5   2       12.57       13.10      5.19 o
  16   5   2        0.43        0.80      6.81 o
 -15   6   2        0.00        0.21      3.70 o
 -14   6   2        9.61       13.48      3.72 o
 -13   6   2        8.53        3.87      3.22 o
 -12   6   2        1.18       -0.23      3.00 o
 -11   6   2        0.02       -2.58      2.71 o
 -10   6   2        4.23        5.19      2.81 o
  -9   6   2        8.84        4.61      2.69 o
  -8   6   2        0.17       -2.69      2.69 o
  -7   6   2        7.64        3.15      2.13 o
  -6   6   2       18.29       14.88      1.54 o
  -5   6   2        3.81        1.76      1.23 o
  -4   6   2       69.78       78.56      2.30 o
  -3   6   2      183.50      173.04      2.86 o
  -2   6   2      286.88      322.84      5.48 o
  -1   6   2       50.96       46.30      1.61 o
   0   6   2      174.58      177.77      3.56 o
   1   6   2      243.20      236.94      4.29 o
   2   6   2       12.16       16.21      1.27 o
   3   6   2       54.59       61.13      2.86 o
   4   6   2      145.91      125.25      2.39 o
   5   6   2       30.86       27.87      1.49 o
   6   6   2      962.91      988.95     12.14 o
   7   6   2      257.28      244.90      5.30 o
   8   6   2       21.67       21.87      2.70 o
   9   6   2       20.09       23.67      2.86 o
  10   6   2        2.66        4.16      2.45 o
  11   6   2        0.92       -1.42      2.44 o
  12   6   2       10.75       13.29      3.52 o
  13   6   2        4.71        3.32      3.63 o
  14   6   2        0.84        3.60     10.22 o
  15   6   2       10.91       10.18     11.53 o
 -15   7   2        0.67       -3.70      3.70 o
 -14   7   2        4.74        5.52      3.82 o
 -13   7   2        0.00       -3.33      3.33 o
 -12   7   2        0.35       -3.49      4.04 o
 -11   7   2        0.21        0.70      2.75 o
 -10   7   2        0.76       -1.98      3.43 o
  -9   7   2        0.30        0.94      2.69 o
  -8   7   2       15.59       14.40      2.75 o
  -7   7   2        0.04       -1.24      2.17 o
  -6   7   2        1.71        0.85      2.01 o
  -5   7   2       53.99       53.65      3.11 o
  -4   7   2        0.01       -0.10      1.06 o
  -3   7   2       42.48       45.32      1.60 o
  -2   7   2        6.12        3.84      1.12 o
  -1   7   2       86.30       85.99      2.38 o
   0   7   2       28.26       32.51      2.31 o
   1   7   2       77.55       82.92      2.47 o
   2   7   2        5.96        6.31      1.28 o
   3   7   2      220.35      226.64      4.71 o
   4   7   2        0.01        1.49      1.05 o
   5   7   2        3.35        4.54      1.84 o
   6   7   2       44.19       42.16      2.60 o
   7   7   2        7.05        8.84      1.83 o
   8   7   2        6.70        6.87      2.32 o
   9   7   2        0.70       -0.46      2.34 o
  10   7   2       21.40       22.59      3.09 o
  11   7   2        0.60       -2.66      2.66 o
  12   7   2       16.64       17.24      4.06 o
  13   7   2        1.68       -3.50      3.52 o
  14   7   2        0.08       -0.25      4.62 o
 -14   8   2        2.36       -0.33      4.62 o
 -13   8   2        2.50        8.07      3.72 o
 -12   8   2        0.05        1.46      3.37 o
 -11   8   2        3.12        1.13      3.44 o
 -10   8   2        1.19        2.69      3.00 o
  -9   8   2       11.33       12.83      2.95 o
  -8   8   2        0.00        3.63      2.49 o
  -7   8   2        0.68        4.52      2.37 o
  -6   8   2      127.52      117.45      4.78 o
  -5   8   2       12.04        8.24      2.07 o
  -4   8   2       99.73       68.31      4.24 o
  -3   8   2       98.61       90.44      2.29 o
  -2   8   2       53.14       53.87      2.42 o
  -1   8   2       75.42       71.54      2.57 o
   0   8   2        0.42       -0.40      1.61 o
   1   8   2        0.00        2.40      1.33 o
   2   8   2       14.51       19.13      2.23 o
   3   8   2      139.99      148.15      5.39 o
   4   8   2      130.70      133.30      3.75 o
   5   8   2      416.53      449.55      8.00 o
   6   8   2      158.55      161.62      5.12 o
   7   8   2        8.63        9.08      2.05 o
   8   8   2        8.95       14.64      2.71 o
   9   8   2        5.92        5.88      3.48 o
  10   8   2        0.48       -0.42      3.43 o
  11   8   2        1.05        0.63      3.37 o
  12   8   2        2.45       -1.75      3.47 o
  13   8   2        3.45        6.33      4.03 o
 -12   9   2        1.35        7.06      3.61 o
 -11   9   2       28.75       29.43      4.80 o
 -10   9   2        4.63        5.09      3.00 o
  -9   9   2       12.56       12.03      3.58 o
  -8   9   2       66.58       66.44      4.24 o
  -7   9   2       83.33       88.59      5.32 o
  -6   9   2        6.61        5.78      2.37 o
  -5   9   2       21.68       25.82      2.58 o
  -4   9   2       33.29       34.45      2.42 o
  -3   9   2        1.13        0.00      3.63 o
  -2   9   2       82.00       71.87      5.54 o
  -1   9   2       24.02       17.84      3.22 o
   0   9   2        0.72        0.66      1.80 o
   1   9   2       86.52       74.25      3.99 o
   2   9   2      144.52      134.15      8.02 o
   3   9   2        3.74        2.91      4.24 o
   4   9   2       64.55       63.21      2.88 o
   5   9   2        3.72        3.07      1.88 o
   6   9   2        1.01        1.53      1.92 o
   7   9   2       25.06       18.07      2.55 o
   8   9   2       30.34       32.72      3.58 o
   9   9   2        3.53        4.93      3.12 o
  10   9   2        1.07       -2.03      3.16 o
  11   9   2        1.18       -1.90      4.74 o
  12   9   2       11.16       13.14      4.21 o
 -11  10   2       38.07       30.92      4.41 o
 -10  10   2        0.83        3.61      3.72 o
  -9  10   2       28.50       42.52      4.15 o
  -8  10   2        1.35        1.32      3.04 o
  -7  10   2       12.38       16.00      3.04 o
  -6  10   2        0.26        0.30      2.42 o
  -5  10   2       21.92       15.82      2.42 o
  -4  10   2        4.22        5.97      2.27 o
  -3  10   2       26.01       23.64      2.11 o
  -2  10   2        9.48        6.93      3.06 o
  -1  10   2       22.40       23.62      2.60 o
   0  10   2       14.67       17.60      2.60 o
   1  10   2        0.91        5.47      2.20 o
   2  10   2        0.40        0.04      2.17 o
   3  10   2       20.20       22.69      6.39 o
   4  10   2        1.81        1.84      1.65 o
   5  10   2        1.30        2.44      2.95 o
   6  10   2        0.79        1.44      2.06 o
   7  10   2       34.13       35.42      3.56 o
   8  10   2        2.33        5.08      3.07 o
   9  10   2        3.44        4.01      4.41 o
  10  10   2        0.00       -1.40      3.35 o
  11  10   2        2.32        1.20      3.74 o
  -9  11   2        2.35        0.65      3.16 o
  -8  11   2        5.03        9.89      3.35 o
  -7  11   2        0.00       -2.22      2.75 o
  -6  11   2        0.24        5.52      2.56 o
  -5  11   2        0.88       -2.10      2.10 o
  -4  11   2        8.51        7.98      2.25 o
  -3  11   2        0.51       -0.56      1.78 o
  -2  11   2        0.71        2.20      1.54 o
  -1  11   2        0.65        0.84      2.23 o
   0  11   2        3.47        0.36      2.26 o
   1  11   2        0.02        0.51      2.25 o
   2  11   2        0.44       -0.10      2.51 o
   3  11   2        0.01        3.29      4.66 o
   4  11   2        3.95        1.89      1.91 o
   5  11   2       15.17       15.71      2.95 o
   6  11   2        0.04        0.34      2.35 o
   7  11   2        2.01        3.36      2.91 o
   8  11   2        1.83        2.12      3.20 o
   9  11   2        0.48        1.35      5.49 o
  -7  12   2       13.15        8.39      3.35 o
  -6  12   2       11.08       15.25      3.12 o
  -5  12   2        9.16       12.90      2.61 o
  -4  12   2        3.71        3.97      3.16 o
  -3  12   2        4.62        6.32      2.11 o
  -2  12   2        0.22       -0.44      1.79 o
  -1  12   2        4.36        2.59      4.19 o
   0  12   2        2.91        3.96      2.63 o
   1  12   2        1.38        1.30      2.63 o
   2  12   2       11.07       15.28      3.30 o
   3  12   2        5.04        6.07      3.15 o
   4  12   2        9.06       12.07      6.92 o
   5  12   2        0.00        0.62      3.48 o
   6  12   2        4.08        2.92      3.88 o
  -2  13   2        2.14       10.76      3.70 o
  -1  13   2        4.08        4.54      3.28 o
   0  13   2        0.09       -1.94      3.23 o
   1  13   2        4.28        9.32      3.06 o
 -17   1   3       14.38        2.80      5.36 o
 -16   1   3        1.75       -3.61      4.95 o
 -15   1   3        0.12       -1.32      2.92 o
 -14   1   3       10.06       16.88      3.60 o
 -13   1   3        0.30       -2.11      2.11 o
 -12   1   3       13.17       15.58      2.23 o
 -11   1   3      111.85      111.75      3.63 o
 -10   1   3       10.03       12.00      1.71 o
  -9   1   3        1.39       -0.17      1.41 o
  -8   1   3       33.06       39.89      1.95 o
  -7   1   3      358.38      357.51      5.48 o
  -6   1   3      116.61      106.37      3.05 o
  -5   1   3      147.78      131.80      2.69 o
  -4   1   3       34.91       33.89      1.34 o
  -3   1   3    20699.34    20148.53    220.53 o
  -2   1   3    16365.33    16276.88    148.30 o
  -1   1   3     7186.46     7124.19     71.80 o
   0   1   3     2936.55     2937.10     29.76 o
   1   1   3      968.12      977.74     10.19 o
   2   1   3        1.62        1.63      0.68 o
   3   1   3     2773.07     2875.31     31.44 o
   4   1   3      848.51      928.75     11.55 o
   5   1   3      326.12      371.04      6.74 o
   6   1   3     2864.20     3094.13     40.26 o
   7   1   3        8.62        6.61      1.62 o
   8   1   3        1.87        2.12      1.76 o
   9   1   3      112.85      113.58      5.47 o
  10   1   3       24.82       25.36      3.37 o
  11   1   3       17.09       17.53      2.09 o
  12   1   3        3.65        5.75      2.15 o
  13   1   3       28.73       22.35      2.68 o
  14   1   3        0.23       -0.44      3.30 o
  15   1   3       11.32       12.32      3.80 o
  16   1   3        0.86        1.85      3.40 o
  17   1   3        5.13        4.72      7.86 o
 -17   2   3        1.17        8.47      5.89 o
 -16   2   3        1.05       -5.05      5.15 o
 -15   2   3        0.12        2.38      9.96 o
 -14   2   3        0.98       -0.42      3.22 o
 -13   2   3        4.45        0.56      1.98 o
 -12   2   3        3.51        1.51      1.87 o
 -11   2   3       19.38       24.72      2.16 o
 -10   2   3        6.34        4.88      1.31 o
  -9   2   3        5.76        2.29      1.48 o
  -8   2   3        0.01       -1.13      1.13 o
  -7   2   3      191.77      188.80      3.92 o
  -6   2   3      531.21      516.13      6.23 o
  -5   2   3       63.93       79.40      1.71 o
  -4   2   3      256.79      272.75      4.33 o
  -3   2   3       44.01       43.21      1.24 o
  -2   2   3      129.21      124.75      1.98 o
  -1   2   3       14.81       21.04      0.94 o
   0   2   3      128.59      110.85      1.63 o
   1   2   3      160.30      147.61      2.35 o
   2   2   3        0.71        1.26      0.54 o
   3   2   3      878.90      882.76     11.13 o
   4   2   3      345.27      359.12      5.22 o
   5   2   3      615.61      666.69      8.90 o
   6   2   3        2.37        1.33      1.18 o
   7   2   3        0.07       -0.54      1.30 o
   8   2   3        1.16        0.42      1.46 o
   9   2   3       12.86       11.64      1.80 o
  10   2   3        1.31        3.49      1.62 o
  11   2   3      494.82      495.44      7.94 o
  12   2   3       67.09       70.21      3.67 o
  13   2   3       49.02       35.92      4.03 o
  14   2   3       17.16       18.96      3.80 o
  15   2   3        0.81        1.95      3.61 o
  16   2   3        0.78       -3.84      4.40 o
  17   2   3        1.90        6.69      4.39 o
 -17   3   3        0.00       -5.66      5.66 o
 -16   3   3        9.00        2.24      5.29 o
 -15   3   3       12.91       14.29      5.52 o
 -14   3   3       16.41       19.00      3.19 o
 -13   3   3       62.14       68.99      3.64 o
 -12   3   3       64.04       65.18      3.67 o
 -11   3   3       92.49       95.33      5.51 o
 -10   3   3        5.30        1.18      1.53 o
  -9   3   3        0.49        1.08      1.01 o
  -8   3   3       13.79       11.09      1.09 o
  -7   3   3       17.40       19.06      1.75 o
  -6   3   3        1.85        1.88      0.85 o
  -5   3   3     1251.72     1349.03     13.17 o
  -4   3   3      180.26      229.73      3.34 o
  -3   3   3       31.99       39.11      1.29 o
  -2   3   3      145.93      115.34      1.88 o
  -1   3   3      319.91      335.46      3.64 o
   0   3   3      677.33      742.95      8.68 o
   1   3   3      251.92      258.78      3.05 o
   2   3   3     1621.85     1793.02     18.99 o
   3   3   3      337.27      312.84      3.93 o
   4   3   3     1915.60     2095.28     20.64 o
   5   3   3      154.26      180.22      2.86 o
   6   3   3       18.31       22.69      1.12 o
   7   3   3        8.00        6.27      1.27 o
   8   3   3      407.52      410.00      6.44 o
   9   3   3       41.90       40.99      3.26 o
  10   3   3       30.73       28.86      2.32 o
  11   3   3        3.74        1.63      2.17 o
  12   3   3      176.47      196.73     10.18 o
  13   3   3       62.77       54.31      5.02 o
  14   3   3       13.72       13.19      4.62 o
  15   3   3       26.92       24.80     12.32 o
  16   3   3        5.63        9.70      5.19 o
 -16   4   3        0.71        4.12      5.52 o
 -15   4   3        0.08       -3.13      4.33 o
 -14   4   3        0.82       -2.86      2.86 o
 -13   4   3       17.45       14.13      3.06 o
 -12   4   3      147.23      166.02      6.95 o
 -11   4   3       37.76       39.65      4.65 o
 -10   4   3      416.29      438.47      8.14 o
  -9   4   3        6.27        4.87      1.45 o
  -8   4   3      238.91      234.65      4.21 o
  -7   4   3        4.77        4.64      1.15 o
  -6   4   3       80.71       79.96      1.89 o
  -5   4   3       28.71       29.07      1.04 o
  -4   4   3      127.62      129.52      2.54 o
  -3   4   3      311.33      405.91      6.16 o
  -2   4   3      319.09      313.59      4.47 o
  -1   4   3      540.83      528.31      8.69 o
   0   4   3       99.23      111.71      2.75 o
   1   4   3       46.59       43.14      2.08 o
   2   4   3        0.94       -0.27      0.62 o
   3   4   3      417.28      466.99      5.50 o
   4   4   3        7.73        7.55      1.01 o
   5   4   3        2.63        1.24      0.96 o
   6   4   3      274.65      282.11      3.87 o
   7   4   3      139.41      141.78      2.69 o
   8   4   3       16.09       17.48      1.68 o
   9   4   3       18.44       16.50      2.09 o
  10   4   3       52.19       46.74      2.80 o
  11   4   3        8.43        8.87      2.40 o
  12   4   3        5.43        1.31      4.45 o
  13   4   3       39.76       30.07      5.77 o
  14   4   3        1.23        3.14      4.72 o
  15   4   3        4.70        2.56      4.62 o
  16   4   3       12.06       17.78      5.52 o
 -16   5   3        8.69        7.97      4.60 o
 -15   5   3        1.50        1.69      4.03 o
 -14   5   3        0.56        4.11      3.10 o
 -13   5   3       18.13       20.02      3.72 o
 -12   5   3        5.92        3.32      3.03 o
 -11   5   3       32.48       26.55      3.79 o
 -10   5   3        8.44        8.75      2.81 o
  -9   5   3      129.88      126.26      7.03 o
  -8   5   3       52.07       45.77      2.41 o
  -7   5   3      161.88      157.98      3.85 o
  -6   5   3       10.62       11.34      1.47 o
  -5   5   3       46.14       49.00      1.86 o
  -4   5   3        0.43        1.81      0.97 o
  -3   5   3       19.33       21.33      1.15 o
  -2   5   3      259.79      237.02      3.52 o
  -1   5   3      322.04      320.45      5.38 o
   0   5   3      779.65      801.08     11.54 o
   1   5   3       18.24       21.23      1.60 o
   2   5   3      123.52      128.64      3.08 o
   3   5   3      274.58      249.32      3.66 o
   4   5   3      146.58      129.94      2.59 o
   5   5   3      194.81      195.85      3.14 o
   6   5   3      596.50      616.19      7.89 o
   7   5   3        4.25        3.26      1.05 o
   8   5   3      591.84      579.76      9.59 o
   9   5   3       89.92       82.02      6.88 o
  10   5   3        0.67       -2.34      2.34 o
  11   5   3        5.67        2.84      2.53 o
  12   5   3        2.89        1.05      4.08 o
  13   5   3        4.79       12.05      5.77 o
  14   5   3       15.10        9.70      4.82 o
  15   5   3        8.54        3.65      4.99 o
 -15   6   3        2.20        2.20      3.37 o
 -14   6   3        0.05        6.98      3.72 o
 -13   6   3       24.87       22.81      4.27 o
 -12   6   3        7.34        7.60      3.12 o
 -11   6   3        0.49       -1.01      4.09 o
 -10   6   3        6.42        1.39      2.58 o
  -9   6   3        0.66       -0.19      2.38 o
  -8   6   3        0.17       -2.07      2.07 o
  -7   6   3        4.34        3.82      2.17 o
  -6   6   3       15.66       17.11      1.73 o
  -5   6   3       37.49       42.08      1.99 o
  -4   6   3      231.54      259.61      4.29 o
  -3   6   3        0.20       -0.19      1.04 o
  -2   6   3      590.49      578.91      9.86 o
  -1   6   3        0.18       -0.86      1.03 o
   0   6   3      401.93      420.33      6.89 o
   1   6   3       19.51       21.16      2.01 o
   2   6   3      110.81      105.51      3.01 o
   3   6   3       12.84       15.33      1.37 o
   4   6   3       20.77       21.85      1.67 o
   5   6   3      227.26      240.23      4.13 o
   6   6   3      920.61      905.94     12.29 o
   7   6   3      393.32      400.25      7.26 o
   8   6   3       53.24       51.75      3.71 o
   9   6   3       14.53       13.93      3.39 o
  10   6   3        0.81        0.79      2.55 o
  11   6   3       10.36       13.88      3.55 o
  12   6   3        5.81        6.61      4.25 o
  13   6   3        3.83        2.82      4.40 o
  14   6   3        1.77        5.66      4.62 o
  15   6   3       13.45       21.93      5.74 o
 -15   7   3        0.03       -1.03      3.56 o
 -14   7   3        0.65        0.29      5.49 o
 -13   7   3        6.55        6.63      3.61 o
 -12   7   3        4.21        6.42      3.37 o
 -11   7   3       17.62       13.80      3.30 o
 -10   7   3        0.85       -2.58      2.58 o
  -9   7   3        6.47        5.98      2.75 o
  -8   7   3        1.83        0.35      2.44 o
  -7   7   3       31.53       24.86      2.95 o
  -6   7   3       47.38       42.29      3.00 o
  -5   7   3       13.07       10.69      1.60 o
  -4   7   3       38.04       43.34      1.81 o
  -3   7   3        0.09        0.09      0.89 o
  -2   7   3       35.03       40.40      1.97 o
  -1   7   3       33.35       36.33      1.89 o
   0   7   3        5.22        5.20      1.30 o
   1   7   3      294.72      297.24      5.54 o
   2   7   3      191.39      205.66      7.63 o
   3   7   3      574.39      570.52      7.40 o
   4   7   3       85.89       81.75      2.32 o
   5   7   3      246.27      254.23      4.74 o
   6   7   3        1.07        2.46      2.32 o
   7   7   3        4.56        3.80      1.81 o
   8   7   3       13.15       15.16      2.67 o
   9   7   3        3.36        4.68      2.48 o
  10   7   3        2.11        3.89      2.70 o
  11   7   3        1.75        3.12      2.86 o
  12   7   3        0.44       -3.39      3.39 o
  13   7   3       25.09       32.65      5.52 o
  14   7   3        9.88       14.41      5.50 o
 -14   8   3        3.60        2.97      3.93 o
 -13   8   3        2.26       -3.30      3.30 o
 -12   8   3        5.88        2.69      3.50 o
 -11   8   3        4.52        5.46      3.30 o
 -10   8   3        0.02       -0.95      3.85 o
  -9   8   3        0.70       -0.77      2.64 o
  -8   8   3       16.25       12.41      3.75 o
  -7   8   3       14.50       13.04      2.68 o
  -6   8   3        4.12        0.63      2.37 o
  -5   8   3      118.15       93.09     11.07 o
  -4   8   3       17.51       10.63      2.05 o
  -3   8   3      156.07      138.24      3.04 o
  -2   8   3       26.45       27.42      3.21 o
  -1   8   3       13.28       14.59      2.14 o
   0   8   3        0.92       -1.31      1.31 o
   1   8   3      151.47      152.00      4.13 o
   2   8   3       40.20       39.04      2.91 o
   3   8   3       76.15       77.08      3.93 o
   4   8   3       20.65       20.19      1.91 o
   5   8   3      461.26      428.84      7.87 o
   6   8   3      188.23      185.69      5.01 o
   7   8   3        8.07        9.00      2.23 o
   8   8   3        0.07        0.73      2.47 o
   9   8   3       21.54       19.00      4.58 o
  10   8   3        4.85        6.33      2.97 o
  11   8   3        0.09        1.10      2.97 o
  12   8   3        1.39       -2.92      3.61 o
  13   8   3        2.00        3.18      4.78 o
 -12   9   3        0.68        4.58      3.86 o
 -11   9   3        1.22        2.59      3.31 o
 -10   9   3        0.24        3.35      3.26 o
  -9   9   3        4.60        6.41      3.00 o
  -8   9   3        0.85        3.19      3.72 o
  -7   9   3       11.44       11.61      2.72 o
  -6   9   3        0.15        1.30      2.21 o
  -5   9   3       44.20       42.69      4.01 o
  -4   9   3       28.13       29.21      2.45 o
  -3   9   3       10.84        9.77      1.90 o
  -2   9   3      104.09       91.06      9.70 o
  -1   9   3        2.87        2.86      2.03 o
   0   9   3        4.27        2.95      2.07 o
   1   9   3        0.39       -0.48      1.97 o
   2   9   3       15.03       15.31      2.56 o
   3   9   3       30.63       32.17      2.91 o
   4   9   3      191.04      186.88      4.75 o
   5   9   3       18.07       20.04      2.26 o
   6   9   3       57.37       58.50      3.12 o
   7   9   3       37.21       32.18      3.00 o
   8   9   3       20.14       26.67      3.30 o
   9   9   3        0.00        1.43      2.74 o
  10   9   3        0.03       -1.96      3.22 o
  11   9   3       13.79       13.74      6.64 o
  12   9   3        2.60        1.23      4.25 o
 -11  10   3       16.95       12.47      3.87 o
 -10  10   3       18.91       18.90      4.70 o
  -9  10   3        1.88        4.86      3.86 o
  -8  10   3        0.30        2.52      2.88 o
  -7  10   3        5.91        6.32      2.72 o
  -6  10   3        5.04        4.74      2.56 o
  -5  10   3        5.97        6.65      2.25 o
  -4  10   3        9.02       10.88      2.25 o
  -3  10   3        0.44       -2.16      2.95 o
  -2  10   3       34.74       35.23      3.93 o
  -1  10   3        0.49       -1.70      2.87 o
   0  10   3       53.80       49.65      4.36 o
   1  10   3        0.14       -0.12      2.17 o
   2  10   3        0.92        3.04      2.28 o
   3  10   3        2.51        3.66      2.55 o
   4  10   3        1.19        0.91      1.80 o
   5  10   3        1.08       -0.90      1.95 o
   6  10   3        1.47       -1.24      2.15 o
   7  10   3       14.20       22.86      3.35 o
   8  10   3        0.95        0.66      3.16 o
   9  10   3       28.89       31.60      4.10 o
  10  10   3        1.84       -4.23      6.66 o
  -9  11   3       20.32       24.47      5.27 o
  -8  11   3        2.48        4.23      3.82 o
  -7  11   3        0.00        0.08      2.72 o
  -6  11   3        1.88        5.97      2.75 o
  -5  11   3        1.55        3.46      3.14 o
  -4  11   3        0.81       -1.47      2.10 o
  -3  11   3       26.55       37.32      3.73 o
  -2  11   3        1.00        3.32      2.81 o
  -1  11   3        3.73        4.85      6.03 o
   0  11   3        4.58        3.72      2.85 o
   1  11   3        3.20        4.06      2.93 o
   2  11   3        0.13        0.45      2.58 o
   3  11   3        0.75        3.12      2.82 o
   4  11   3        0.01        3.52      2.80 o
   5  11   3       29.10       37.27      3.09 o
   6  11   3        4.20        8.10      2.78 o
   7  11   3        8.68       15.12      3.38 o
   8  11   3        1.36        1.20      3.16 o
   9  11   3        4.32        1.87      3.44 o
  -7  12   3        1.26        5.67      4.30 o
  -6  12   3       10.79       13.29      3.23 o
  -5  12   3        4.92       11.30      2.77 o
  -4  12   3        0.47        2.02      2.25 o
  -3  12   3        0.44       -0.73      2.18 o
  -2  12   3       14.25       18.00      3.32 o
  -1  12   3        1.07        3.61      5.77 o
   0  12   3        0.68        3.97      3.17 o
   1  12   3        7.02        8.44      3.23 o
   2  12   3        1.83        2.77      4.85 o
   3  12   3       23.05       35.79      5.97 o
   4  12   3        8.34        7.53      3.25 o
   5  12   3        0.03       -2.27      4.54 o
   6  12   3        0.31       -0.69      4.86 o
   0  13   3        0.53       -3.67      3.67 o
 -17   0   4        0.01        4.72      6.81 o
 -16   0   4        0.73       -2.01      4.62 o
 -15   0   4        3.51       10.25      5.77 o
 -14   0   4        2.79        8.39      4.45 o
 -13   0   4        0.36       -0.79      3.71 o
 -12   0   4        7.93        6.81      2.40 o
 -11   0   4       26.20       21.89      2.67 o
 -10   0   4       15.50       16.34      2.34 o
  -9   0   4        0.69        5.17      2.76 o
  -8   0   4       32.30       31.71      3.34 o
  -7   0   4        8.26       16.46      3.93 o
  -6   0   4      724.94      750.68     13.92 o
  -5   0   4       81.96      117.69      4.82 o
  -4   0   4     1977.27     2034.89     42.25 o
  -3   0   4     6142.09     6029.68     99.55 o
  -2   0   4     3062.74     2883.76     43.20 o
  -1   0   4       55.98       49.36      1.83 o
   0   0   4     1407.76     1324.94     19.39 o
   1   0   4      166.29      175.03      4.31 o
   2   0   4      346.51      371.00      7.26 o
   3   0   4      630.29      594.14     13.34 o
   4   0   4      727.54      730.87     16.31 o
   5   0   4       87.54       93.13      3.39 o
   6   0   4       18.23       12.18      1.76 o
   7   0   4        0.54       -1.28      1.28 o
   8   0   4        0.24        0.03      1.58 o
   9   0   4       57.55       52.77      3.17 o
  10   0   4        8.26       11.01      3.34 o
  11   0   4       23.54       18.34      3.88 o
  12   0   4        8.78       10.93      3.93 o
  13   0   4        0.28        2.10      3.65 o
  14   0   4       11.41       14.61      4.25 o
  15   0   4        1.44       -6.29      6.29 o
  16   0   4        3.95        4.19      7.34 o
  17   0   4        0.99        4.19      7.34 o
 -17   1   4        1.51       -4.99      4.99 o
 -16   1   4        0.42       -4.41      4.41 o
 -15   1   4        0.55        1.47      2.98 o
 -14   1   4        4.55        7.01      3.01 o
 -13   1   4       30.49       30.47      3.31 o
 -12   1   4        1.36       -1.56      1.56 o
 -11   1   4       97.89      106.81      3.24 o
 -10   1   4        0.71        3.82      1.87 o
  -9   1   4       93.44       88.10      3.16 o
  -8   1   4      111.75      102.84      3.79 o
  -7   1   4      150.81      189.00      4.65 o
  -6   1   4        7.27        8.55      1.29 o
  -5   1   4        2.51        0.11      1.14 o
  -4   1   4      390.28      372.04      5.31 o
  -3   1   4     1403.41     1360.24     15.40 o
  -2   1   4    15511.61    15360.66    244.56 o
  -1   1   4     5342.33     5363.66     56.55 o
   0   1   4       33.40       40.32      1.09 o
   1   1   4      621.66      642.13      8.09 o
   2   1   4       88.25       78.98      1.91 o
   3   1   4       80.01       84.51      2.33 o
   4   1   4        1.86        1.31      1.31 o
   5   1   4      181.29      159.23      3.92 o
   6   1   4      915.74     1023.51     14.19 o
   7   1   4       16.67       20.06      1.43 o
   8   1   4       51.09       49.64      2.85 o
   9   1   4       38.91       33.67      2.62 o
  10   1   4       30.02       29.94      3.26 o
  11   1   4        3.31        1.54      1.97 o
  12   1   4       72.52       72.15      3.41 o
  13   1   4       13.47       10.33      2.82 o
  14   1   4        0.01       -0.83      5.61 o
  15   1   4        0.21       -3.39      3.39 o
  16   1   4        0.41        4.43      4.99 o
 -17   2   4        4.05       -2.89      5.29 o
 -16   2   4       10.52        3.78      5.36 o
 -15   2   4       17.83       16.36      6.55 o
 -14   2   4       81.29       81.57      5.47 o
 -13   2   4        4.12        4.83      2.22 o
 -12   2   4       25.33       28.98      2.61 o
 -11   2   4        0.08       -1.81      1.81 o
 -10   2   4        4.36        2.74      1.64 o
  -9   2   4      144.02      137.67      3.62 o
  -8   2   4      345.77      354.72      5.20 o
  -7   2   4      366.59      367.77      4.88 o
  -6   2   4     5346.88     5495.56     61.37 o
  -5   2   4      185.33      193.81      3.49 o
  -4   2   4      329.27      335.59      4.23 o
  -3   2   4      431.18      372.66      4.80 o
  -2   2   4       65.21       71.08      1.82 o
  -1   2   4      305.54      360.87      4.75 o
   0   2   4       47.78       38.58      1.02 o
   1   2   4       43.32       55.87      1.45 o
   2   2   4      708.10      763.75     10.41 o
   3   2   4     3678.51     4060.61     44.80 o
   4   2   4      402.12      389.30      5.62 o
   5   2   4       25.65       32.92      2.30 o
   6   2   4       37.50       43.05      1.96 o
   7   2   4       44.46       37.67      1.48 o
   8   2   4       26.25       20.95      1.90 o
   9   2   4       91.00       81.44      3.21 o
  10   2   4        7.83       10.20      2.08 o
  11   2   4       64.93       73.11      3.01 o
  12   2   4       36.15       37.02      2.78 o
  13   2   4       23.20       20.11      3.72 o
  14   2   4       24.17       21.29      4.37 o
  15   2   4        0.02       -0.23      6.29 o
  16   2   4        4.82        0.70      4.91 o
 -17   3   4        6.20       10.01      6.04 o
 -16   3   4        6.38        8.53      5.52 o
 -15   3   4        8.65       14.19      5.52 o
 -14   3   4       19.70       22.90      3.84 o
 -13   3   4      158.89      175.05      7.66 o
 -12   3   4       33.19       35.66      3.21 o
 -11   3   4        0.21        1.41      1.86 o
 -10   3   4       11.32        6.84      1.91 o
  -9   3   4      175.20      184.48      3.65 o
  -8   3   4       31.82       35.51      1.93 o
  -7   3   4      159.44      151.73      2.77 o
  -6   3   4       41.41       42.64      2.01 o
  -5   3   4     2563.08     2764.03     26.21 o
  -4   3   4     1711.89     1825.15     19.85 o
  -3   3   4      164.24      165.80      3.16 o
  -2   3   4       25.79       16.41      1.46 o
  -1   3   4      377.00      397.94      6.48 o
   0   3   4      238.27      250.06      3.91 o
   1   3   4        9.56       14.60      0.98 o
   2   3   4      358.92      335.08      4.79 o
   3   3   4        3.27        4.87      1.07 o
   4   3   4     1092.69     1224.42     15.29 o
   5   3   4      154.22      124.69      3.98 o
   6   3   4      109.90      105.29      5.02 o
   7   3   4      127.56      118.48      2.42 o
   8   3   4      102.54       82.99      2.73 o
   9   3   4       62.70       62.76      2.46 o
  10   3   4      428.30      424.65      7.81 o
  11   3   4        0.02       -0.03      2.25 o
  12   3   4        0.01       -0.49      2.25 o
  13   3   4      112.16      116.32     10.00 o
  14   3   4        0.48        5.53      6.29 o
  15   3   4        5.41        4.19      7.34 o
  16   3   4        2.35       -5.24      8.39 o
 -16   4   4        5.92        9.79      5.89 o
 -15   4   4        1.88       -4.29      4.99 o
 -14   4   4        0.52        1.36      2.97 o
 -13   4   4        1.61       -0.71      2.70 o
 -12   4   4       57.76       54.61      3.71 o
 -11   4   4       43.35       43.02      3.27 o
 -10   4   4       25.02       24.53      3.06 o
  -9   4   4        3.78        1.10      1.45 o
  -8   4   4        7.24        7.69      1.60 o
  -7   4   4       45.30       34.61      2.99 o
  -6   4   4       16.41       20.60      1.38 o
  -5   4   4       30.95       29.19      1.11 o
  -4   4   4      108.49      106.94      2.25 o
  -3   4   4      362.24      375.15      4.92 o
  -2   4   4       49.67       45.62      1.53 o
  -1   4   4      220.81      244.24      3.67 o
   0   4   4      105.19      104.44      2.02 o
   1   4   4      501.25      544.64      6.55 o
   2   4   4      374.35      424.28      5.46 o
   3   4   4       19.91       27.37      1.25 o
   4   4   4      128.55      124.94      3.24 o
   5   4   4       47.21       49.19      2.02 o
   6   4   4        4.37        2.01      0.91 o
   7   4   4       46.52       41.18      1.96 o
   8   4   4       53.86       53.12      2.43 o
   9   4   4       18.42       18.84      2.53 o
  10   4   4      154.50      159.66      5.32 o
  11   4   4       18.73       11.59      2.57 o
  12   4   4       10.06        7.24      3.16 o
  13   4   4        9.90       -0.77      5.77 o
  14   4   4       14.21       17.76      5.15 o
  15   4   4        7.36        0.79      4.82 o
  16   4   4        5.09        2.56      5.15 o
 -16   5   4        0.31       -0.83      5.66 o
 -15   5   4        0.45       -3.16      3.16 o
 -14   5   4        0.28        1.77      2.91 o
 -13   5   4        3.51        7.27      3.04 o
 -12   5   4       12.93       13.08      2.86 o
 -11   5   4        7.54        4.12      2.81 o
 -10   5   4       67.66       54.40      6.52 o
  -9   5   4       25.08       24.80      3.67 o
  -8   5   4        4.36       -0.25      2.21 o
  -7   5   4        3.01        4.39      1.25 o
  -6   5   4        0.05        1.26      1.27 o
  -5   5   4        5.34        4.53      1.22 o
  -4   5   4        0.11       -1.04      1.04 o
  -3   5   4       14.97       18.05      1.21 o
  -2   5   4       30.30       28.31      1.25 o
  -1   5   4      189.91      190.68      3.73 o
   0   5   4      267.62      280.26      5.46 o
   1   5   4       11.17        9.43      1.66 o
   2   5   4       87.76       95.84      2.08 o
   3   5   4       41.76       34.53      1.67 o
   4   5   4      167.63      159.15      2.69 o
   5   5   4        1.00        1.12      1.05 o
   6   5   4      217.83      220.54      4.26 o
   7   5   4        0.19       -1.28      1.28 o
   8   5   4        2.52       -0.37      1.89 o
   9   5   4       47.59       50.58      4.76 o
  10   5   4        1.74        0.51      2.69 o
  11   5   4        1.89       -3.33      3.63 o
  12   5   4        3.45        3.14      5.24 o
  13   5   4        1.49        1.77      4.40 o
  14   5   4        1.97        8.39      4.82 o
  15   5   4        0.37        1.31     10.22 o
 -15   6   4        0.37        5.78      3.58 o
 -14   6   4        0.00        2.72      3.25 o
 -13   6   4       17.40       18.73      3.47 o
 -12   6   4       10.46        9.42      3.22 o
 -11   6   4        8.10        8.33      4.83 o
 -10   6   4        3.98        3.31      2.61 o
  -9   6   4        5.56        6.82      3.71 o
  -8   6   4       19.12       18.89      3.33 o
  -7   6   4        0.01        0.40      2.27 o
  -6   6   4        0.99        3.23      1.51 o
  -5   6   4       90.32       97.44      2.86 o
  -4   6   4      567.16      593.05      8.24 o
  -3   6   4      242.80      245.01      4.07 o
  -2   6   4      104.47      120.06      3.01 o
  -1   6   4       90.82       81.95      4.61 o
   0   6   4        0.05        0.23      1.31 o
   1   6   4       66.86       64.26      2.47 o
   2   6   4      102.79      107.89      2.58 o
   3   6   4       50.12       52.47      1.76 o
   4   6   4       55.45       58.56      1.98 o
   5   6   4     1549.04     1547.42     19.63 o
   6   6   4       14.89       13.35      1.92 o
   7   6   4      158.35      155.21      7.14 o
   8   6   4        8.47        8.23      1.61 o
   9   6   4        5.96        6.90      2.53 o
  10   6   4        0.22        2.10      2.78 o
  11   6   4       12.63       10.74      3.30 o
  12   6   4        3.94        4.98      8.12 o
  13   6   4        1.18        2.29      4.40 o
  14   6   4        0.70        0.13      4.62 o
  15   6   4        3.63        8.01      5.36 o
 -14   7   4        3.81        9.12      3.47 o
 -13   7   4        2.06        7.10      3.20 o
 -12   7   4        2.34        1.40      3.33 o
 -11   7   4        0.05        0.95      3.00 o
 -10   7   4        0.01       -2.58      2.58 o
  -9   7   4        1.77       -1.24      2.58 o
  -8   7   4        0.06        2.36      3.52 o
  -7   7   4      196.98      179.47      6.74 o
  -6   7   4        2.68       -1.49      2.05 o
  -5   7   4       24.89       26.06      2.37 o
  -4   7   4       44.66       43.97      1.91 o
  -3   7   4       46.16       48.36      1.87 o
  -2   7   4      105.33      110.66      2.49 o
  -1   7   4       97.63       86.86      3.24 o
   0   7   4      139.60      140.11      4.00 o
   1   7   4      426.48      417.83      7.39 o
   2   7   4     1225.69     1222.81     17.71 o
   3   7   4      147.38      146.52      2.99 o
   4   7   4      206.87      214.91      5.23 o
   5   7   4       18.85       24.17      2.18 o
   6   7   4       31.72       28.16      2.22 o
   7   7   4        1.85        1.40      1.82 o
   8   7   4       29.17       30.90      3.11 o
   9   7   4        9.59       12.46      2.75 o
  10   7   4       24.60       30.59      3.88 o
  11   7   4       10.62       13.83      3.61 o
  12   7   4       14.34       17.02      4.98 o
  13   7   4        6.63        8.65      4.82 o
  14   7   4        1.74       -0.17      4.99 o
 -14   8   4        0.83       -9.43      9.43 o
 -13   8   4        0.95        0.70      3.72 o
 -12   8   4       11.41       19.23      4.03 o
 -11   8   4        1.71        3.19      4.21 o
 -10   8   4        0.05       -1.47      2.89 o
  -9   8   4        0.13       -0.07      3.48 o
  -8   8   4        0.98       -1.33      2.91 o
  -7   8   4        5.97        5.78      3.21 o
  -6   8   4        0.83       -1.57      2.05 o
  -5   8   4      218.97      180.70      5.63 o
  -4   8   4        1.46        1.91      1.80 o
  -3   8   4        1.57        3.85      1.27 o
  -2   8   4       16.75       18.94      2.65 o
  -1   8   4       57.48       50.34      3.31 o
   0   8   4       12.02       13.57      3.32 o
   1   8   4      456.36      457.29     10.14 o
   2   8   4        0.00       -0.39      3.93 o
   3   8   4        1.73        0.63      1.22 o
   4   8   4       71.83       72.50      3.07 o
   5   8   4       12.18       12.13      2.13 o
   6   8   4       43.63       40.08      2.64 o
   7   8   4       26.49       25.81      2.45 o
   8   8   4        2.75        1.72      2.56 o
   9   8   4        0.00        3.55      2.75 o
  10   8   4       12.11       16.25      4.08 o
  11   8   4        4.99        3.58      3.68 o
  12   8   4        2.87       -6.29      6.29 o
  13   8   4        0.52        4.88      4.62 o
 -12   9   4        1.08        2.47      3.68 o
 -11   9   4        0.23       -2.00      3.19 o
 -10   9   4       29.07       34.28      4.18 o
  -9   9   4       25.53       25.06      3.62 o
  -8   9   4        0.92       -1.14      2.72 o
  -7   9   4        0.01       -1.15      2.50 o
  -6   9   4        0.57        0.06      2.33 o
  -5   9   4       10.65        6.10      2.23 o
  -4   9   4       17.15       15.98      2.23 o
  -3   9   4        0.07        0.66      1.61 o
  -2   9   4        1.12       -0.44      1.28 o
  -1   9   4       27.42       24.90      2.96 o
   0   9   4       33.22       36.48      3.38 o
   1   9   4        0.13       -1.59      2.04 o
   2   9   4        3.46        2.17      2.42 o
   3   9   4       36.05       32.40      2.19 o
   4   9   4       38.56       40.67      2.45 o
   5   9   4        8.44        6.27      2.31 o
   6   9   4        0.00       -1.90      1.90 o
   7   9   4        0.10       -1.97      2.45 o
   8   9   4        2.26        2.46      2.74 o
   9   9   4       20.80       23.04      3.41 o
  10   9   4        0.22       -1.02      5.18 o
  11   9   4        1.54        1.57      4.40 o
  12   9   4        0.75        4.89      4.40 o
 -11  10   4       29.72       36.45      4.41 o
 -10  10   4       17.55       22.48      3.93 o
  -9  10   4        0.39       -2.19      3.85 o
  -8  10   4       15.75       16.44      3.31 o
  -7  10   4        2.42        3.95      2.85 o
  -6  10   4        3.93        7.59      2.58 o
  -5  10   4        0.07        2.10      2.23 o
  -4  10   4        3.49        2.60      2.21 o
  -3  10   4        0.18        0.64      1.90 o
  -2  10   4       47.18       42.35      6.81 o
  -1  10   4       13.75       14.71      2.96 o
   0  10   4       17.16       21.53      2.94 o
   1  10   4        8.57       10.78      4.01 o
   2  10   4        2.30        1.60      2.54 o
   3  10   4       18.45       23.83      2.44 o
   4  10   4        0.63       -1.78      1.78 o
   5  10   4        5.43        7.14      2.08 o
   6  10   4        4.49        6.67      2.23 o
   7  10   4        2.02        1.81      2.65 o
   8  10   4        1.31        3.51      3.02 o
   9  10   4        1.36        3.22      3.27 o
  10  10   4        0.93       -3.09      6.55 o
  -9  11   4       15.44       16.83      6.07 o
  -8  11   4        2.54        3.17      3.95 o
  -7  11   4        1.03        2.64      3.95 o
  -6  11   4        0.00       -3.08      3.57 o
  -5  11   4        0.69        5.05      2.58 o
  -4  11   4       32.68       41.69      3.09 o
  -3  11   4       22.03       24.39      3.89 o
  -2  11   4        2.53       -1.92      3.41 o
  -1  11   4       17.82       21.99      5.77 o
   0  11   4        9.11       13.79      3.17 o
   1  11   4       11.99       17.90      3.57 o
   2  11   4        1.22       -0.62      3.93 o
   3  11   4        7.23        6.60      2.07 o
   4  11   4        3.31        2.23      2.27 o
   5  11   4        5.45        7.11      2.79 o
   6  11   4       11.83       16.44      3.39 o
   7  11   4        0.74        5.82      4.19 o
   8  11   4        7.04       13.18      3.77 o
  -6  12   4        0.03        4.47      4.01 o
  -5  12   4        4.31        5.38      2.77 o
  -4  12   4        1.80        2.11      2.38 o
  -3  12   4        1.45        4.06      2.38 o
  -2  12   4        1.08        5.98     10.22 o
  -1  12   4        6.56       14.39      3.93 o
   0  12   4        0.09        2.68      3.17 o
   1  12   4        0.44        1.27      3.17 o
   2  12   4        2.40        5.14      3.49 o
   3  12   4        0.23        1.68      3.49 o
   4  12   4        0.01        0.76      3.65 o
   5  12   4        4.01        2.39      2.90 o
   6  12   4        0.93        2.68      3.01 o
 -17   1   5        0.21        2.78      5.36 o
 -16   1   5       12.49        4.45      5.50 o
 -15   1   5        0.20        1.51      3.10 o
 -14   1   5       14.59       18.44      4.19 o
 -13   1   5       15.13       17.01      2.41 o
 -12   1   5        0.57       -0.34      1.71 o
 -11   1   5        8.08        9.44      2.12 o
 -10   1   5        0.34        4.63      1.81 o
  -9   1   5      129.16      129.75      4.45 o
  -8   1   5       83.63       76.56      6.28 o
  -7   1   5      345.98      338.10      5.84 o
  -6   1   5      440.47      454.08      7.17 o
  -5   1   5     1018.21     1034.30     14.47 o
  -4   1   5      482.86      505.73      7.59 o
  -3   1   5     1452.92     1462.97     19.45 o
  -2   1   5     2530.21     2526.57     32.81 o
  -1   1   5        0.41        1.75      0.88 o
   0   1   5       48.99       49.60      1.58 o
   1   1   5     1710.70     1740.88     22.88 o
   2   1   5       65.89       76.98      2.24 o
   3   1   5      212.68      232.24      4.17 o
   4   1   5       28.93       21.26      1.76 o
   5   1   5      196.62      184.16      5.43 o
   6   1   5        0.34       -0.54      1.66 o
   7   1   5       10.01       14.11      1.45 o
   8   1   5      240.26      235.28      4.71 o
   9   1   5       35.37       31.41      1.89 o
  10   1   5      178.71      182.21      5.56 o
  11   1   5        3.37        1.89      2.08 o
  12   1   5       17.11       19.38      2.51 o
  13   1   5       25.33       30.42      3.34 o
  14   1   5        0.03       -2.10      3.52 o
  15   1   5        8.31        7.57      3.77 o
  16   1   5        3.95        5.32      5.15 o
 -17   2   5       15.18       11.83      5.89 o
 -16   2   5       10.41       19.87      5.89 o
 -15   2   5       14.91       16.83      5.36 o
 -14   2   5        0.14       -3.33      3.33 o
 -13   2   5        0.45       -0.68      2.18 o
 -12   2   5        0.14        1.24      2.22 o
 -11   2   5        0.01       -1.64      1.87 o
 -10   2   5       75.73       81.79      3.51 o
  -9   2   5        0.12       -1.57      1.57 o
  -8   2   5      145.26      164.58      3.16 o
  -7   2   5      120.85      104.61      3.13 o
  -6   2   5     3444.89     3279.41     43.56 o
  -5   2   5     2163.92     2120.96     28.49 o
  -4   2   5     2435.75     2368.95     28.62 o
  -3   2   5       17.40       17.28      1.11 o
  -2   2   5      783.81      702.96      9.59 o
  -1   2   5      108.45       94.11      2.11 o
   0   2   5     4003.40     4192.74     49.92 o
   1   2   5     5026.38     5357.43     70.86 o
   2   2   5      670.25      825.21     11.29 o
   3   2   5     1292.91     1408.42     18.80 o
   4   2   5      168.86      189.12      3.78 o
   5   2   5     1103.00     1123.47     17.29 o
   6   2   5      136.84      155.74      4.10 o
   7   2   5        5.38        6.05      1.58 o
   8   2   5        0.00       -0.86      1.14 o
   9   2   5      162.32      176.23      4.69 o
  10   2   5      363.75      353.31      7.16 o
  11   2   5       60.85       61.18      3.20 o
  12   2   5      285.12      296.33      7.70 o
  13   2   5       13.77       14.29      3.52 o
  14   2   5        0.44       -2.74      3.42 o
  15   2   5        0.22        4.38      4.98 o
  16   2   5        5.87       10.13      5.15 o
 -17   3   5        0.17        4.76      6.04 o
 -16   3   5        4.18       -0.56      5.29 o
 -15   3   5       23.74       29.32      5.74 o
 -14   3   5        7.66       10.47      3.36 o
 -13   3   5       61.97       56.59      5.93 o
 -12   3   5        0.23       -1.25      2.05 o
 -11   3   5       60.43       68.60      3.21 o
 -10   3   5       55.86       52.34      2.80 o
  -9   3   5        7.02        9.45      1.44 o
  -8   3   5       99.86      102.01      3.45 o
  -7   3   5      251.22      251.23      4.36 o
  -6   3   5      183.56      200.79      3.27 o
  -5   3   5        0.43        2.16      1.04 o
  -4   3   5       85.19      101.03      3.36 o
  -3   3   5      723.46      742.29     11.67 o
  -2   3   5      341.13      326.15      4.28 o
  -1   3   5      536.58      499.25      7.19 o
   0   3   5        3.45        3.27      0.98 o
   1   3   5     1209.93     1256.24     15.57 o
   2   3   5     1416.33     1588.31     19.52 o
   3   3   5       77.92       83.28      2.08 o
   4   3   5      865.74      955.51     12.22 o
   5   3   5      800.10      944.75     13.59 o
   6   3   5       53.47       51.05      3.59 o
   7   3   5      104.61      104.99      2.70 o
   8   3   5      191.84      177.20      3.97 o
   9   3   5        2.84        2.45      1.59 o
  10   3   5       56.86       62.17      3.57 o
  11   3   5        6.83        6.69      2.50 o
  12   3   5       35.13       38.00      3.45 o
  13   3   5       49.80       41.71      5.56 o
  14   3   5       27.47       28.64      6.55 o
  15   3   5        0.57        4.15      4.78 o
  16   3   5        0.50       -2.77      5.24 o
 -16   4   5        0.34        5.17      5.52 o
 -15   4   5        0.16       -2.68      5.24 o
 -14   4   5        2.23        2.30      3.41 o
 -13   4   5        6.45        3.33      6.13 o
 -12   4   5       14.92       10.25      3.09 o
 -11   4   5       25.51       24.64      3.10 o
 -10   4   5        5.89        4.68      1.79 o
  -9   4   5      109.87      115.66      5.35 o
  -8   4   5        6.86        7.08      1.27 o
  -7   4   5        0.25        0.82      0.82 o
  -6   4   5       13.11       10.44      1.15 o
  -5   4   5       52.15       47.47      1.59 o
  -4   4   5       11.01       14.16      1.09 o
  -3   4   5       92.62      113.97      2.14 o
  -2   4   5       65.71       62.33      1.67 o
  -1   4   5       15.56       22.49      1.45 o
   0   4   5       54.96       53.71      1.66 o
   1   4   5      492.25      520.98      8.55 o
   2   4   5      181.24      229.59      4.14 o
   3   4   5       53.07       59.14      1.76 o
   4   4   5       20.78       24.91      1.41 o
   5   4   5        7.05        6.62      1.33 o
   6   4   5       75.50       69.25      2.30 o
   7   4   5       15.71       15.40      1.40 o
   8   4   5       23.75       16.01      2.87 o
   9   4   5      119.38      107.04      6.47 o
  10   4   5       10.29        7.56      2.39 o
  11   4   5        3.89        6.06      2.92 o
  12   4   5       17.01       12.57      3.95 o
  13   4   5        8.62        6.16      4.62 o
  14   4   5        0.99        2.91      4.62 o
  15   4   5        5.30        7.45      5.77 o
 -16   5   5        0.11       -6.47      8.39 o
 -15   5   5        4.51        1.76      3.84 o
 -14   5   5        0.18        0.84      3.61 o
 -13   5   5        1.78       -2.91      2.91 o
 -12   5   5        1.25       -0.02      2.68 o
 -11   5   5        2.33        2.65      2.55 o
 -10   5   5       18.25       17.06      2.74 o
  -9   5   5       10.92       12.14      2.55 o
  -8   5   5       28.87       28.38      5.70 o
  -7   5   5       41.58       42.22      2.13 o
  -6   5   5        4.29        5.96      1.11 o
  -5   5   5       43.88       46.02      2.64 o
  -4   5   5        4.26        7.81      1.37 o
  -3   5   5       82.76       72.42      2.72 o
  -2   5   5       13.16       16.95      1.02 o
  -1   5   5      189.66      181.65      4.22 o
   0   5   5      326.27      352.80      5.12 o
   1   5   5       15.06       12.24      1.10 o
   2   5   5       53.83       59.69      1.63 o
   3   5   5       41.30       47.17      1.57 o
   4   5   5        0.00        0.78      1.05 o
   5   5   5       29.59       28.98      1.83 o
   6   5   5       90.31       88.75      3.54 o
   7   5   5       33.27       32.23      1.97 o
   8   5   5       65.33       63.48      2.59 o
   9   5   5        0.37       -1.17      2.69 o
  10   5   5        2.01       -0.70      2.72 o
  11   5   5        0.31       -2.89      2.89 o
  12   5   5        2.03        4.45      6.03 o
  13   5   5        1.07        3.29      4.62 o
  14   5   5        5.53        1.31      4.82 o
  15   5   5        0.40        1.65      6.29 o
 -15   6   5        0.01        4.05      4.11 o
 -14   6   5        0.22       -0.56      3.13 o
 -13   6   5        1.54       -2.86      2.86 o
 -12   6   5       17.56       17.59      3.20 o
 -11   6   5        3.02        3.10      2.60 o
 -10   6   5       40.69       39.86      3.80 o
  -9   6   5        1.76       -0.23      2.77 o
  -8   6   5        0.10        2.18      2.38 o
  -7   6   5        9.70       10.10      2.25 o
  -6   6   5        1.10       -0.73      1.85 o
  -5   6   5       24.58       24.04      1.74 o
  -4   6   5      118.40      114.07      3.15 o
  -3   6   5      362.26      371.76      5.70 o
  -2   6   5      155.14      139.32      2.88 o
  -1   6   5      119.44      121.05      3.01 o
   0   6   5      141.15      137.48      2.70 o
   1   6   5      255.28      264.49      4.19 o
   2   6   5       29.14       27.31      1.38 o
   3   6   5       98.59      103.05      2.68 o
   4   6   5        0.83       -1.46      1.46 o
   5   6   5      545.31      534.43      8.67 o
   6   6   5      115.59      105.99      4.13 o
   7   6   5       58.06       56.70      2.98 o
   8   6   5        5.02        7.86      2.69 o
   9   6   5       28.56       29.03      3.53 o
  10   6   5       20.21       25.08      3.61 o
  11   6   5        4.06        3.27      3.37 o
  12   6   5        0.14       -3.33      4.25 o
  13   6   5        1.90        1.05      4.45 o
  14   6   5        4.70        5.75      5.36 o
 -14   7   5        1.35        4.70      3.39 o
 -13   7   5        0.17        0.08      3.13 o
 -12   7   5        0.40        1.24      3.63 o
 -11   7   5        4.28        1.36      2.66 o
 -10   7   5        7.70       11.21      3.06 o
  -9   7   5       13.70        9.58      2.95 o
  -8   7   5      117.56      103.22      4.97 o
  -7   7   5        5.41        2.10      2.44 o
  -6   7   5      103.48       88.67      4.00 o
  -5   7   5      167.57      161.02      4.96 o
  -4   7   5       41.01       45.74      2.25 o
  -3   7   5       36.35       36.43      1.78 o
  -2   7   5       92.07       88.98      2.54 o
  -1   7   5      106.73      104.87      2.46 o
   0   7   5       96.25       94.62      4.09 o
   1   7   5        0.09       -1.42      1.42 o
   2   7   5      524.34      500.02      7.27 o
   3   7   5     2000.56     1995.91     27.21 o
   4   7   5      699.60      700.81     10.75 o
   5   7   5       49.26       49.59      2.82 o
   6   7   5        0.44        2.13      1.95 o
   7   7   5       21.58       22.44      2.72 o
   8   7   5       10.80        9.73      3.06 o
   9   7   5       38.96       42.49      4.21 o
  10   7   5       13.99       15.51      3.52 o
  11   7   5       44.27       36.61      4.21 o
  12   7   5       69.33       95.78     18.34 o
  13   7   5        3.87       10.00      4.99 o
 -13   8   5        5.66        7.71      3.34 o
 -12   8   5        1.11        1.54      2.99 o
 -11   8   5        0.33        4.69      3.42 o
 -10   8   5        0.00       -2.89      2.89 o
  -9   8   5       12.88        6.93      7.44 o
  -8   8   5        6.41        4.78      3.07 o
  -7   8   5        4.12        0.16      3.37 o
  -6   8   5        6.17        1.92      2.37 o
  -5   8   5       42.22       35.01      2.73 o
  -4   8   5       10.50        6.69      2.05 o
  -3   8   5        0.04       -0.39      1.53 o
  -2   8   5        0.40       -1.37      1.37 o
  -1   8   5      107.89      105.01      3.38 o
   0   8   5      319.74      318.63      8.66 o
   1   8   5      102.68      108.48      5.13 o
   2   8   5        5.80        7.99      1.30 o
   3   8   5       24.04       24.82      2.18 o
   4   8   5      119.96      118.82      4.35 o
   5   8   5        1.16       -0.24      1.95 o
   6   8   5       11.39        7.19      2.23 o
   7   8   5        7.35        7.48      2.28 o
   8   8   5        0.09        2.95      2.95 o
   9   8   5       29.26       27.35      4.22 o
  10   8   5        0.08       -0.13      3.30 o
  11   8   5       10.61       14.22      6.56 o
  12   8   5        1.64        7.38      4.78 o
 -12   9   5        1.33        5.58      3.24 o
 -11   9   5        0.22       -1.59      3.37 o
 -10   9   5        2.44       -1.01      3.20 o
  -9   9   5        0.84       -2.95      2.95 o
  -8   9   5        0.21        2.14      2.80 o
  -7   9   5        1.20       -2.49      3.18 o
  -6   9   5        0.32        2.85      2.49 o
  -5   9   5       14.16       18.91      2.85 o
  -4   9   5        2.93        5.79      1.92 o
  -3   9   5        5.33        4.21      1.82 o
  -2   9   5        6.95        7.23      1.62 o
  -1   9   5        1.71        0.72      2.48 o
   0   9   5        1.72       -0.25      2.51 o
   1   9   5       13.81       10.07      3.19 o
   2   9   5        0.03       -0.64      1.58 o
   3   9   5        8.47       11.21      2.72 o
   4   9   5        0.23       -0.75      1.86 o
   5   9   5        0.03       -1.16      2.02 o
   6   9   5        0.73        1.64      2.14 o
   7   9   5        8.01        5.47      3.03 o
   8   9   5        3.89        6.21      3.44 o
   9   9   5        0.21        2.34      3.31 o
  10   9   5        0.51       -1.16      3.53 o
  11   9   5        0.03        0.91      4.25 o
 -11  10   5        0.02        2.42      3.33 o
 -10  10   5        4.79        9.86      3.62 o
  -9  10   5        0.01       -3.25      4.18 o
  -8  10   5       13.50       16.16      3.48 o
  -7  10   5        5.24        2.15      3.47 o
  -6  10   5       11.11       10.86      2.88 o
  -5  10   5       10.38        8.40      2.53 o
  -4  10   5        3.43        3.13      2.23 o
  -3  10   5        0.00       -1.90      1.90 o
  -2  10   5        2.73        2.76      1.68 o
  -1  10   5        1.24       -0.42      2.51 o
   0  10   5        1.57        3.07      2.74 o
   1  10   5       15.79       18.82      4.19 o
   2  10   5        2.55        4.29      2.78 o
   3  10   5        4.39        4.88      2.35 o
   4  10   5        0.84       -0.57      2.80 o
   5  10   5        0.43       -0.12      2.27 o
   6  10   5        0.18        0.76      2.50 o
   7  10   5        1.04        1.32      3.02 o
   8  10   5       34.63       47.76      4.46 o
   9  10   5        0.25       -0.31      3.43 o
  10  10   5        0.06        1.57      3.74 o
  -9  11   5        9.76       17.67      3.92 o
  -8  11   5        2.58        3.92      3.20 o
  -7  11   5        9.39       11.90      3.42 o
  -6  11   5        2.37        1.91      2.72 o
  -5  11   5        5.94        3.08      2.56 o
  -4  11   5        0.28       -0.04      2.36 o
  -3  11   5        1.99        1.59      2.11 o
  -2  11   5        0.13       -0.02      2.60 o
  -1  11   5       29.96       34.50      7.34 o
   0  11   5       23.01       39.07      4.06 o
   1  11   5       19.34       24.64      3.83 o
   2  11   5        0.24        1.62      4.19 o
   3  11   5        0.00       -1.23      1.98 o
   4  11   5        0.53        2.20      2.24 o
   5  11   5        1.95       -0.68      3.30 o
   6  11   5       41.17       55.88      4.41 o
   7  11   5        9.52       11.60      3.47 o
   8  11   5        0.95       -3.20      3.20 o
  -6  12   5        0.39       -4.24      4.93 o
  -5  12   5        6.33        6.90      2.91 o
  -4  12   5        1.71        0.81      2.38 o
  -3  12   5        0.30        0.20      3.04 o
  -2  12   5        0.00        4.42      3.57 o
  -1  12   5       13.97       18.37      4.98 o
   0  12   5        0.01        5.94      3.67 o
   1  12   5        7.38        4.61      3.49 o
   2  12   5       30.07       41.46      5.03 o
   3  12   5        1.48        4.42      3.77 o
   4  12   5       18.32       22.22      3.27 o
   5  12   5        0.13       -0.68      6.81 o
 -16   0   6        0.57       -1.49      4.62 o
 -15   0   6        0.80        5.41      4.62 o
 -14   0   6        4.67        0.87      4.25 o
 -13   0   6        0.56       -0.75      2.73 o
 -12   0   6        0.62        1.67      2.40 o
 -11   0   6        2.22        2.79      3.51 o
 -10   0   6       10.14        1.83      3.34 o
  -9   0   6       16.51       19.30      4.19 o
  -8   0   6       10.62       11.10      1.67 o
  -7   0   6        4.92        9.55      1.84 o
  -6   0   6       19.90       23.09      4.45 o
  -5   0   6        1.46        1.57      2.10 o
  -4   0   6       17.21       21.62      2.39 o
  -3   0   6      271.03      276.74      7.41 o
  -2   0   6       73.39       77.15      4.98 o
  -1   0   6      429.76      442.32     10.56 o
   0   0   6      403.03      426.50     10.48 o
   1   0   6      434.84      451.80     10.75 o
   2   0   6       37.16       46.70      2.96 o
   3   0   6       22.88       18.65      2.39 o
   4   0   6      130.04      127.73      5.36 o
   5   0   6        8.45       16.26      2.59 o
   6   0   6      122.29      122.33      5.36 o
   7   0   6      278.67      256.69      8.33 o
   8   0   6       40.20       34.63      3.88 o
   9   0   6      231.02      219.14     14.68 o
  10   0   6       66.49       68.60      9.17 o
  11   0   6        0.02        0.29      3.27 o
  12   0   6       32.55       32.42     11.53 o
  13   0   6        0.89        1.05      3.77 o
  14   0   6        1.48       -0.68      4.15 o
  15   0   6        0.01       -4.72      6.29 o
  16   0   6        0.01        3.14      7.34 o
 -17   1   6        0.28        1.83      5.56 o
 -16   1   6        0.53        1.80      5.15 o
 -15   1   6        0.23       -1.35      3.06 o
 -14   1   6        1.16        3.80      2.97 o
 -13   1   6        6.80       11.28      2.44 o
 -12   1   6       18.79       17.96      2.48 o
 -11   1   6       19.81       20.66      2.37 o
 -10   1   6        2.32       -0.88      2.22 o
  -9   1   6      108.04      118.44      4.44 o
  -8   1   6       26.92       31.14      1.89 o
  -7   1   6       44.66       40.82      2.05 o
  -6   1   6       61.21       64.18      2.33 o
  -5   1   6      124.81       98.04      3.98 o
  -4   1   6        1.37        0.96      1.36 o
  -3   1   6      198.43      176.16      3.92 o
  -2   1   6      175.56      180.46      4.00 o
  -1   1   6        0.32        0.26      1.06 o
   0   1   6     1333.43     1364.67     18.23 o
   1   1   6       57.09       68.69      2.29 o
   2   1   6        0.89       -1.20      1.23 o
   3   1   6       20.91       25.45      1.76 o
   4   1   6        0.00       -1.74      1.74 o
   5   1   6       78.15       74.73      2.94 o
   6   1   6       74.17       63.71      2.81 o
   7   1   6       41.74       42.07      4.09 o
   8   1   6      535.07      540.72     10.08 o
   9   1   6      167.05      166.76      5.36 o
  10   1   6        2.39       -0.17      2.33 o
  11   1   6        2.16        3.45      2.45 o
  12   1   6        3.12        4.31      2.38 o
  13   1   6       12.47       15.21      6.67 o
  14   1   6       10.08       13.63      3.91 o
  15   1   6        0.07       -0.71      4.16 o
  16   1   6        1.72        6.81      7.86 o
 -17   2   6        0.06       -0.07      5.79 o
 -16   2   6        9.09        9.82      8.91 o
 -15   2   6        0.41        7.24      4.99 o
 -14   2   6        9.43        8.34      2.91 o
 -13   2   6        5.01        2.56      2.33 o
 -12   2   6       99.57      105.69      5.28 o
 -11   2   6       13.03       16.74      2.36 o
 -10   2   6       48.72       54.79      2.91 o
  -9   2   6       11.73       13.03      1.33 o
  -8   2   6      275.42      269.72      4.75 o
  -7   2   6       46.76       54.42      2.28 o
  -6   2   6      121.69      119.65      3.84 o
  -5   2   6     3980.81     3760.13     49.73 o
  -4   2   6     1812.88     1740.42     23.57 o
  -3   2   6      192.84      207.13      4.18 o
  -2   2   6        1.04        0.36      1.05 o
  -1   2   6       15.96       20.68      1.55 o
   0   2   6      223.58      208.23      3.74 o
   1   2   6     1386.14     1551.39     20.62 o
   2   2   6      755.67      797.62     11.15 o
   3   2   6     2107.01     2382.32     31.31 o
   4   2   6       38.82       51.45      2.34 o
   5   2   6        5.47        0.05      1.49 o
   6   2   6       18.25       16.67      1.92 o
   7   2   6      449.36      448.09      8.57 o
   8   2   6       53.23       55.87      2.46 o
   9   2   6      153.38      131.78      4.43 o
  10   2   6      328.44      340.73      7.61 o
  11   2   6        4.95        7.61      2.25 o
  12   2   6       25.69       28.09      3.30 o
  13   2   6        6.14        5.18      3.44 o
  14   2   6       31.83       33.69      4.43 o
  15   2   6        0.57       -1.84      4.53 o
  16   2   6        0.08        3.07      5.03 o
 -17   3   6        5.31        1.65     11.27 o
 -16   3   6        1.22       -5.15      5.15 o
 -15   3   6       21.66       10.72      7.86 o
 -14   3   6       15.49       12.77      4.37 o
 -13   3   6       43.02       42.12      4.15 o
 -12   3   6       19.81       29.89      2.79 o
 -11   3   6       97.42      106.05      7.30 o
 -10   3   6       51.73       50.20      3.52 o
  -9   3   6      552.23      553.98      7.69 o
  -8   3   6       98.02       96.08      2.68 o
  -7   3   6      124.32      124.74      3.44 o
  -6   3   6      110.33      104.16      3.07 o
  -5   3   6       23.09       19.30      1.77 o
  -4   3   6      411.68      398.58      6.40 o
  -3   3   6       35.41       27.04      1.27 o
  -2   3   6       21.51       19.88      1.11 o
  -1   3   6        9.15       10.46      0.93 o
   0   3   6      198.20      185.57      2.95 o
   1   3   6     1147.98     1127.05     14.10 o
   2   3   6        0.00       -0.04      0.92 o
   3   3   6      116.12      152.07      2.97 o
   4   3   6       56.94       50.47      2.15 o
   5   3   6      114.88      116.04      3.85 o
   6   3   6       80.13       71.41      2.67 o
   7   3   6      140.59      150.32      4.03 o
   8   3   6       39.13       40.01      2.53 o
   9   3   6      181.55      177.59      4.75 o
  10   3   6      177.93      152.50      5.54 o
  11   3   6      209.27      198.59      6.33 o
  12   3   6        7.55        5.11      4.61 o
  13   3   6       56.40       50.69      6.30 o
  14   3   6        1.89        1.59      6.03 o
  15   3   6        1.64        6.23      4.99 o
 -16   4   6        0.10       -2.78      5.36 o
 -15   4   6        0.00        2.98      3.84 o
 -14   4   6        0.19       -0.65      3.47 o
 -13   4   6       50.39       60.61      5.88 o
 -12   4   6        6.59        2.53      3.36 o
 -11   4   6       22.32       18.25      3.30 o
 -10   4   6       31.86       30.50      3.42 o
  -9   4   6        2.12        0.47      1.66 o
  -8   4   6      125.06      122.30      3.60 o
  -7   4   6        4.70        0.85      1.65 o
  -6   4   6      137.96      150.57      3.25 o
  -5   4   6        5.87       12.09      1.13 o
  -4   4   6       45.73       54.32      2.04 o
  -3   4   6       62.13       66.79      2.43 o
  -2   4   6       19.42       21.42      1.46 o
  -1   4   6       22.71       27.54      1.49 o
   0   4   6        0.54       -0.98      1.05 o
   1   4   6       73.03       83.00      2.18 o
   2   4   6        5.25        2.71      1.14 o
   3   4   6       16.47       19.23      1.52 o
   4   4   6      143.44      137.18      3.63 o
   5   4   6       12.53       16.29      1.75 o
   6   4   6      159.29      163.49      4.33 o
   7   4   6       79.78       63.33      2.30 o
   8   4   6       20.79       17.71      2.09 o
   9   4   6       95.63       87.77      4.06 o
  10   4   6        3.34        5.20      2.53 o
  11   4   6        3.60        2.84      3.08 o
  12   4   6       13.35       11.39      3.39 o
  13   4   6       22.47       20.75      8.65 o
  14   4   6        3.06       10.19      7.34 o
  15   4   6        0.10       -1.69      4.99 o
 -16   5   6        0.10        0.28      8.65 o
 -15   5   6        0.04        0.99      3.74 o
 -14   5   6        0.46       -2.14      3.84 o
 -13   5   6        2.80        3.88      3.42 o
 -12   5   6        0.13       -0.72      3.00 o
 -11   5   6       13.69       14.13      3.22 o
 -10   5   6        0.42       -0.79      2.28 o
  -9   5   6        1.12        1.94      2.22 o
  -8   5   6        1.85        0.93      1.92 o
  -7   5   6       50.94       50.75      2.62 o
  -6   5   6       18.06       13.95      1.43 o
  -5   5   6        1.15       -0.97      0.97 o
  -4   5   6        7.30        4.53      0.99 o
  -3   5   6        1.04        0.71      0.90 o
  -2   5   6       61.66       68.22      2.35 o
  -1   5   6       98.29       96.18      2.05 o
   0   5   6      232.93      215.25      3.96 o
   1   5   6       17.96       19.76      1.10 o
   2   5   6      307.70      289.50      4.28 o
   3   5   6      191.47      178.00      3.38 o
   4   5   6      100.03       87.34      3.22 o
   5   5   6        3.37        2.39      1.80 o
   6   5   6       93.19       89.40      3.11 o
   7   5   6      105.36      100.22      3.42 o
   8   5   6        0.10        0.23      1.63 o
   9   5   6        8.97        8.39      3.21 o
  10   5   6        6.35        5.85      3.12 o
  11   5   6        6.71        4.31      3.30 o
  12   5   6       10.14       11.14      3.61 o
  13   5   6        0.17       -4.45      4.45 o
  14   5   6        3.50       -1.05      4.82 o
  15   5   6        5.55        1.63      5.36 o
 -15   6   6        1.46        0.99      4.05 o
 -14   6   6        0.86        5.43      4.37 o
 -13   6   6        0.25        3.28      3.42 o
 -12   6   6        8.93        5.67      3.39 o
 -11   6   6        3.65        2.82      2.60 o
 -10   6   6       20.72       20.93      2.85 o
  -9   6   6       10.32        8.30      2.53 o
  -8   6   6       18.03       17.33      2.29 o
  -7   6   6        1.03        0.13      1.87 o
  -6   6   6        3.02       -0.60      1.79 o
  -5   6   6       15.69       12.88      1.95 o
  -4   6   6       33.10       35.10      1.71 o
  -3   6   6      266.17      269.97      6.37 o
  -2   6   6      370.66      378.50      5.96 o
  -1   6   6     1176.82     1158.74     14.88 o
   0   6   6        4.58        5.50      1.15 o
   1   6   6       71.06       67.69      2.75 o
   2   6   6       69.21       65.91      2.25 o
   3   6   6      227.87      213.99      4.46 o
   4   6   6        0.13       -2.45      2.45 o
   5   6   6        0.31       -1.29      1.81 o
   6   6   6      236.74      222.37      5.66 o
   7   6   6       82.20       71.50      3.46 o
   8   6   6        2.09        2.49      2.81 o
   9   6   6        6.47        7.52      4.49 o
  10   6   6       51.81       57.02      6.89 o
  11   6   6       17.04       19.72      4.15 o
  12   6   6        4.00        7.04      4.62 o
  13   6   6        1.78       -1.05      6.81 o
  14   6   6        1.32       -2.94      4.62 o
 -14   7   6        0.95        2.19      4.03 o
 -13   7   6        0.84       -1.07      3.61 o
 -12   7   6        3.90        3.84      2.86 o
 -11   7   6        0.03       -1.02      2.74 o
 -10   7   6        7.58        6.26      2.64 o
  -9   7   6        0.19        0.82      2.42 o
  -8   7   6       28.03       24.32      2.73 o
  -7   7   6       48.79       47.01      2.83 o
  -6   7   6      135.90      116.64      3.91 o
  -5   7   6       82.33       70.71      2.94 o
  -4   7   6       46.18       43.52      2.29 o
  -3   7   6        1.62        1.29      1.80 o
  -2   7   6      445.02      421.15      7.10 o
  -1   7   6       47.09       51.86      2.08 o
   0   7   6       11.42       13.70      2.05 o
   1   7   6       87.08       82.59      2.72 o
   2   7   6     1073.46     1063.29     15.35 o
   3   7   6       69.14       63.34      2.57 o
   4   7   6      586.76      573.65     10.60 o
   5   7   6       32.91       40.42      2.82 o
   6   7   6       43.33       38.48      2.83 o
   7   7   6        8.18        4.99      2.19 o
   8   7   6       57.88       62.57      4.36 o
   9   7   6        1.47        2.82      3.08 o
  10   7   6        0.88        1.72      3.22 o
  11   7   6       13.30       11.11      3.70 o
  12   7   6        4.45       19.96      5.15 o
  13   7   6        6.86        7.01      7.60 o
 -13   8   6        2.33        5.93      5.10 o
 -12   8   6        0.56        2.29      2.99 o
 -11   8   6        2.72        2.66      2.97 o
 -10   8   6        0.75        1.17      3.10 o
  -9   8   6        3.25        4.06      2.53 o
  -8   8   6        5.59        3.58      2.70 o
  -7   8   6        0.19       -2.49      2.49 o
  -6   8   6       17.00       11.39      2.34 o
  -5   8   6       24.27       27.98      2.64 o
  -4   8   6        6.78        2.65      2.03 o
  -3   8   6       18.63       16.44      1.78 o
  -2   8   6        1.80        2.81      1.86 o
  -1   8   6       18.77       21.46      2.31 o
   0   8   6       61.00       59.99      2.41 o
   1   8   6        9.41       11.92      1.56 o
   2   8   6      149.36      151.13      4.53 o
   3   8   6        8.41        5.74      2.04 o
   4   8   6        0.28        1.39      1.95 o
   5   8   6       10.92        7.75      2.42 o
   6   8   6       16.33       19.65      2.53 o
   7   8   6        1.10        0.24      2.75 o
   8   8   6        9.57       10.85      3.22 o
   9   8   6        0.40       -3.08      3.08 o
  10   8   6        8.12       10.64      3.92 o
  11   8   6       22.50       40.58      4.78 o
  12   8   6        0.83       -1.24      4.62 o
 -12   9   6        1.67        7.45      3.21 o
 -11   9   6        4.77        8.95      3.17 o
 -10   9   6        1.63       -4.01      4.01 o
  -9   9   6        0.01       -0.25      2.60 o
  -8   9   6        6.69        6.08      2.50 o
  -7   9   6        3.10        3.99      3.41 o
  -6   9   6       11.81       14.79      2.85 o
  -5   9   6        0.15       -2.08      2.08 o
  -4   9   6        2.40        0.86      2.42 o
  -3   9   6        0.38       -1.85      1.85 o
  -2   9   6        0.04        0.55      2.19 o
  -1   9   6        6.30        3.87      1.88 o
   0   9   6        0.46        0.64      2.08 o
   1   9   6        0.76        0.56      1.88 o
   2   9   6        8.86        9.01      3.58 o
   3   9   6       29.27       26.17      2.49 o
   4   9   6       11.37       11.41      2.34 o
   5   9   6        0.07        1.58      2.23 o
   6   9   6       26.46       31.47      3.34 o
   7   9   6        1.13        0.85      2.90 o
   8   9   6        0.01       -0.13      3.06 o
   9   9   6        0.73        2.52      3.37 o
  10   9   6        3.45        3.26      3.68 o
  11   9   6        0.04        1.62      4.40 o
 -10  10   6       11.20       16.75      3.63 o
  -9  10   6        1.24        1.15      2.71 o
  -8  10   6        0.90        5.48      2.71 o
  -7  10   6        1.29       -0.08      2.33 o
  -6  10   6        4.40        0.85      2.89 o
  -5  10   6        0.91        1.45      2.08 o
  -4  10   6        2.07        2.07      1.86 o
  -3  10   6        0.22       -0.26      1.64 o
  -2  10   6        6.03        8.43      2.24 o
  -1  10   6        3.38        5.09      1.94 o
   0  10   6       17.05       13.42      2.02 o
   1  10   6        0.57        0.68      1.91 o
   2  10   6        0.05        2.20      3.25 o
   3  10   6        0.83        4.42      2.12 o
   4  10   6       10.61       14.40      2.54 o
   5  10   6       10.97       11.40      2.56 o
   6  10   6       38.83       60.16      5.29 o
   7  10   6        0.56        3.45      3.35 o
   8  10   6        0.16        3.75      3.35 o
   9  10   6        0.30        1.85      3.79 o
  -8  11   6        4.11        6.48      2.89 o
  -7  11   6        4.54        0.43      2.60 o
  -6  11   6        1.80        2.90      2.46 o
  -5  11   6       25.61       20.28      2.98 o
  -4  11   6       24.15       32.22      2.73 o
  -3  11   6       10.11       11.29      2.72 o
  -2  11   6        0.19        3.26      2.27 o
  -1  11   6        0.00       -0.51      2.72 o
   0  11   6       13.57       16.99      2.56 o
   1  11   6        1.86        0.18      2.35 o
   2  11   6        3.06        3.51      2.01 o
   3  11   6        2.53        3.74      2.29 o
   4  11   6        2.98        3.46      2.54 o
   5  11   6        2.36        7.06      2.70 o
   6  11   6       12.03       17.99      3.50 o
   7  11   6        0.00       -1.45      3.35 o
  -5  12   6        0.22       -0.33      5.76 o
  -4  12   6        0.50        1.13      2.86 o
  -3  12   6        3.41        0.94      3.56 o
  -2  12   6        2.40        4.87      2.36 o
  -1  12   6        4.54        2.41      3.49 o
   0  12   6        0.88        4.02      7.34 o
   1  12   6        0.07       -2.99      6.81 o
   2  12   6        0.30       -0.01      3.47 o
   3  12   6        9.96       16.36      4.09 o
   4  12   6        0.69        5.32      2.61 o
 -17   1   7        2.37        0.45      5.52 o
 -16   1   7        0.90        0.13      5.15 o
 -15   1   7        1.59        0.52      3.19 o
 -14   1   7        5.60        8.95      3.13 o
 -13   1   7        1.07       -1.21      2.48 o
 -12   1   7        9.82       13.03      2.40 o
 -11   1   7       60.03       52.76      3.60 o
 -10   1   7        6.61        6.68      2.42 o
  -9   1   7        0.02        0.84      1.20 o
  -8   1   7        1.07       -0.99      1.46 o
  -7   1   7        0.26        1.81      1.42 o
  -6   1   7      292.66      267.82      5.11 o
  -5   1   7       82.12       68.34      2.81 o
  -4   1   7      146.74      131.04      3.60 o
  -3   1   7        4.06        1.80      1.49 o
  -2   1   7     1427.45     1377.74     20.77 o
  -1   1   7       19.03       20.36      1.69 o
   0   1   7     1020.20     1034.85     15.92 o
   1   1   7      400.36      435.39      7.53 o
   2   1   7       97.80      103.32      3.25 o
   3   1   7      618.61      649.33     10.68 o
   4   1   7       93.50       99.01      3.39 o
   5   1   7       77.56       66.85      2.88 o
   6   1   7       29.16       24.47      2.22 o
   7   1   7      123.16      124.84      4.44 o
   8   1   7      130.99      125.56      4.84 o
   9   1   7      648.66      672.26     12.31 o
  10   1   7       74.04       67.42      5.07 o
  11   1   7       18.97       19.48      2.97 o
  12   1   7       11.45        6.17      2.48 o
  13   1   7        1.60        4.87      3.47 o
  14   1   7        1.57       -1.57      3.39 o
  15   1   7        0.04       -0.79      4.82 o
 -17   2   7        0.45       -2.52      7.08 o
 -16   2   7       35.79       34.01      6.48 o
 -15   2   7        0.14       -1.81      4.99 o
 -14   2   7       50.27       56.10      4.61 o
 -13   2   7        2.12        1.49      2.29 o
 -12   2   7        0.01        2.67      2.14 o
 -11   2   7        0.26        0.73      2.02 o
 -10   2   7       31.46       35.38      3.78 o
  -9   2   7       19.83       25.03      1.74 o
  -8   2   7       64.29       68.74      3.03 o
  -7   2   7      574.59      575.06      9.14 o
  -6   2   7       87.04       79.27      2.76 o
  -5   2   7     2136.70     2126.12     28.78 o
  -4   2   7       27.67       28.07      1.72 o
  -3   2   7      751.56      708.82     10.38 o
  -2   2   7       19.51       20.02      1.38 o
  -1   2   7        8.29        4.65      1.18 o
   0   2   7      211.31      217.78      4.38 o
   1   2   7     2033.37     2213.88     29.11 o
   2   2   7      345.63      398.39      6.41 o
   3   2   7      118.55      123.52      3.51 o
   4   2   7      485.59      483.17      8.51 o
   5   2   7       10.66        7.48      1.76 o
   6   2   7        7.70        5.40      1.86 o
   7   2   7      222.89      225.31      5.68 o
   8   2   7        1.18        4.96      2.19 o
   9   2   7        2.11        1.72      2.05 o
  10   2   7       68.61       67.54      3.40 o
  11   2   7       45.87       43.20      3.57 o
  12   2   7       30.74       32.56      4.22 o
  13   2   7        5.68       -0.11      3.37 o
  14   2   7        0.19        0.87      4.86 o
  15   2   7        1.83        5.85      4.78 o
 -16   3   7        0.98       -4.51      5.52 o
 -15   3   7       14.15       12.37      5.52 o
 -14   3   7        3.16        7.15      3.62 o
 -13   3   7        4.06        5.04      3.39 o
 -12   3   7       64.83       71.87      5.79 o
 -11   3   7        1.30        1.58      2.03 o
 -10   3   7       50.07       51.57      2.90 o
  -9   3   7      381.85      366.06      5.82 o
  -8   3   7      444.08      456.20      7.16 o
  -7   3   7      344.73      319.84      5.93 o
  -6   3   7        1.37        3.04      1.35 o
  -5   3   7       32.18       33.95      1.89 o
  -4   3   7      285.90      282.66      4.97 o
  -3   3   7     1085.77     1129.54     15.85 o
  -2   3   7     1046.32     1017.30     21.87 o
  -1   3   7      888.77      961.91     16.95 o
   0   3   7     1253.72     1322.11     17.58 o
   1   3   7       86.07       92.17      2.33 o
   2   3   7      417.34      462.09      7.58 o
   3   3   7        8.24        7.22      1.07 o
   4   3   7      184.71      179.20      4.69 o
   5   3   7      205.64      195.89      4.26 o
   6   3   7       76.33       78.21      3.13 o
   7   3   7      299.30      294.20      5.94 o
   8   3   7       30.05       36.63      2.53 o
   9   3   7        2.02        3.17      2.48 o
  10   3   7        7.77        7.07      2.62 o
  11   3   7       18.42       16.20      3.01 o
  12   3   7        0.34        1.72      2.70 o
  13   3   7        0.77        2.78      8.12 o
  14   3   7        0.04        2.87      4.62 o
  15   3   7        0.16       -0.47      6.55 o
 -16   4   7        0.40       -6.55      6.55 o
 -15   4   7        0.55       -1.30      3.74 o
 -14   4   7        0.92        2.07      3.62 o
 -13   4   7        1.18        3.67      3.47 o
 -12   4   7        6.52        2.07      3.16 o
 -11   4   7        0.02        1.84      3.27 o
 -10   4   7       34.42       24.72      3.42 o
  -9   4   7        5.83        4.77      1.94 o
  -8   4   7       19.15       23.05      1.90 o
  -7   4   7      144.85      145.35      4.08 o
  -6   4   7        0.87        1.35      1.13 o
  -5   4   7        0.06        1.87      1.10 o
  -4   4   7       35.09       29.29      1.33 o
  -3   4   7       11.16        9.36      1.35 o
  -2   4   7      117.52      119.81      3.44 o
  -1   4   7      194.81      210.88      4.04 o
   0   4   7        0.51        0.66      1.05 o
   1   4   7        0.01        1.33      1.10 o
   2   4   7       15.95       18.14      1.55 o
   3   4   7        8.30        9.63      1.40 o
   4   4   7        0.07       -0.22      1.35 o
   5   4   7       42.87       42.87      2.11 o
   6   4   7        8.14        6.85      1.49 o
   7   4   7      139.86      112.13      3.57 o
   8   4   7       14.78       10.12      1.79 o
   9   4   7       23.65       25.27      2.87 o
  10   4   7        2.71        3.95      2.50 o
  11   4   7        0.04       -2.12      2.92 o
  12   4   7        0.07        6.54      3.47 o
  13   4   7        0.47        0.00      4.82 o
  14   4   7       32.16       41.05      6.48 o
  15   4   7        0.23        0.43      5.15 o
 -15   5   7        0.52       -3.84      3.84 o
 -14   5   7        0.07       -1.26      3.62 o
 -13   5   7        6.61        6.67      3.80 o
 -12   5   7        7.61        8.50      3.50 o
 -11   5   7        0.04        2.42      3.08 o
 -10   5   7       15.72       19.87      3.33 o
  -9   5   7        1.67        4.75      3.10 o
  -8   5   7       14.09        9.05      3.06 o
  -7   5   7        0.30        0.68      2.07 o
  -6   5   7        0.14       -1.43      1.43 o
  -5   5   7       15.41       15.25      1.51 o
  -4   5   7        5.01        2.98      1.20 o
  -3   5   7       12.27        8.75      1.20 o
  -2   5   7      113.82      103.12      2.68 o
  -1   5   7      110.50      120.19      2.69 o
   0   5   7        5.49        8.90      1.16 o
   1   5   7       42.13       41.82      1.80 o
   2   5   7       86.36       86.37      4.05 o
   3   5   7      107.88      109.72      3.32 o
   4   5   7       11.26        9.17      1.43 o
   5   5   7       23.04       25.07      2.49 o
   6   5   7        8.58        8.27      1.76 o
   7   5   7       87.30       77.65      3.83 o
   8   5   7       59.49       52.53      2.90 o
   9   5   7        0.55        0.80      2.81 o
  10   5   7        0.88        3.80      3.00 o
  11   5   7        0.01       -2.46      3.08 o
  12   5   7        0.09       -3.30      3.30 o
  13   5   7       10.27       18.22      5.36 o
  14   5   7        4.61        5.24      5.24 o
 -15   6   7        0.53       -5.58      5.58 o
 -14   6   7        0.22        4.30      4.42 o
 -13   6   7        0.64        4.54      4.28 o
 -12   6   7        6.24        5.32      3.42 o
 -11   6   7       27.82       25.56      3.82 o
 -10   6   7       18.84       24.50      3.52 o
  -9   6   7       58.58       51.85      4.11 o
  -8   6   7        1.56        0.94      2.26 o
  -7   6   7        3.88        6.57      2.40 o
  -6   6   7        8.79        5.78      2.80 o
  -5   6   7      113.90      109.52      4.21 o
  -4   6   7       33.42       28.65      2.55 o
  -3   6   7       63.23       61.06      4.45 o
  -2   6   7      130.18      124.91      3.30 o
  -1   6   7      695.41      681.25     11.74 o
   0   6   7      468.68      472.97      7.10 o
   1   6   7        9.62        9.73      1.61 o
   2   6   7        0.22       -1.44      1.44 o
   3   6   7       27.72       25.16      3.51 o
   4   6   7       77.60       78.42      4.33 o
   5   6   7        4.66        2.24      2.03 o
   6   6   7      126.81      117.79      4.53 o
   7   6   7       31.09       31.63      3.00 o
   8   6   7       70.73       65.57      4.58 o
   9   6   7       10.58        4.42      3.12 o
  10   6   7        0.26       -3.12      3.12 o
  11   6   7        3.57        2.80      3.87 o
  12   6   7        1.70        2.66      4.78 o
  13   6   7        0.41        4.62      4.99 o
 -14   7   7        1.73       -1.96      5.47 o
 -13   7   7        0.03        4.11      3.72 o
 -12   7   7        0.08       -2.20      3.52 o
 -11   7   7        0.00        1.29      3.30 o
 -10   7   7        7.15        3.96      3.12 o
  -9   7   7        1.79        3.92      2.89 o
  -8   7   7       78.39       65.55      5.37 o
  -7   7   7      174.87      176.02      5.87 o
  -6   7   7       32.55       34.52      2.96 o
  -5   7   7        0.16       -0.19      2.11 o
  -4   7   7       70.26       63.93      4.69 o
  -3   7   7      110.60      105.22      4.69 o
  -2   7   7       83.05       74.59      2.88 o
  -1   7   7      401.07      413.83      7.15 o
   0   7   7       34.62       33.51      2.05 o
   1   7   7      480.72      454.81      7.87 o
   2   7   7      486.71      494.23      9.51 o
   3   7   7        7.02       11.50      3.48 o
   4   7   7      152.47      147.22      4.96 o
   5   7   7       26.97       29.77      3.40 o
   6   7   7        0.54        3.59      2.17 o
   7   7   7       27.74       28.08      2.74 o
   8   7   7        6.34       10.82      3.30 o
   9   7   7        1.29        1.21      3.08 o
  10   7   7        2.54        8.56      3.52 o
  11   7   7        5.72        6.13      6.34 o
  12   7   7        7.62       11.90      9.43 o
  13   7   7        2.71        2.72      4.99 o
 -13   8   7        4.15        8.33      4.13 o
 -12   8   7        4.84        7.16      3.93 o
 -11   8   7        3.51        2.37      3.50 o
 -10   8   7        3.59        0.06      3.19 o
  -9   8   7        0.06       -1.24      3.06 o
  -8   8   7       35.48       28.19      3.56 o
  -7   8   7        0.27        2.97      2.46 o
  -6   8   7        0.73        2.47      2.32 o
  -5   8   7        4.45        3.28      2.34 o
  -4   8   7        1.61        1.56      2.18 o
  -3   8   7       28.05       32.86      2.68 o
  -2   8   7        0.00       -0.83      1.86 o
  -1   8   7       30.63       24.91      2.46 o
   0   8   7      239.68      240.12     11.42 o
   1   8   7      554.29      544.20     10.31 o
   2   8   7        1.16       -0.18      1.95 o
   3   8   7        0.01        1.56      2.07 o
   4   8   7       46.80       42.11      2.98 o
   5   8   7        5.04        5.39      3.18 o
   6   8   7        5.35        6.15      2.30 o
   7   8   7        1.80        6.45      3.06 o
   8   8   7        0.40        0.08      3.06 o
   9   8   7       41.44       47.28      4.60 o
  10   8   7       21.69       20.27      4.08 o
  11   8   7        0.72        0.19      3.70 o
  12   8   7        0.09       -4.78      4.78 o
 -12   9   7        0.43       -0.77      3.91 o
 -11   9   7        0.79        5.88      3.68 o
 -10   9   7        0.50       -1.30      3.37 o
  -9   9   7        0.01       -2.95      2.95 o
  -8   9   7        0.68       -2.95      2.95 o
  -7   9   7        0.30       -2.03      2.68 o
  -6   9   7        0.42        0.80      2.48 o
  -5   9   7        2.49        1.17      2.39 o
  -4   9   7       15.97       17.01      2.54 o
  -3   9   7       11.79       10.70      2.33 o
  -2   9   7        0.50       -0.61      1.90 o
  -1   9   7       26.41       28.89      2.52 o
   0   9   7        1.19        1.74      1.90 o
   1   9   7        6.51        7.68      2.17 o
   2   9   7        9.46        7.11      2.15 o
   3   9   7       16.63       16.31      2.46 o
   4   9   7        0.02       -0.74      3.03 o
   5   9   7        0.01        0.51      4.31 o
   6   9   7        0.70       -1.41      2.42 o
   7   9   7        9.58       12.13      4.31 o
   8   9   7        8.19       12.16      3.58 o
   9   9   7        5.18        3.61      3.53 o
  10   9   7        0.14        3.06      5.33 o
 -10  10   7        0.84        2.78      3.80 o
  -9  10   7        0.09        0.58      3.31 o
  -8  10   7        0.56        2.40      3.26 o
  -7  10   7        5.57        2.56      3.12 o
  -6  10   7        7.67        3.41      3.00 o
  -5  10   7        1.11        0.46      2.54 o
  -4  10   7       48.01       51.81      3.48 o
  -3  10   7       19.08       23.59      2.86 o
  -2  10   7        3.60        2.29      2.24 o
  -1  10   7        1.21        3.08      2.21 o
   0  10   7        0.31        1.24      2.42 o
   1  10   7        0.00        2.79      1.98 o
   2  10   7        2.99       -0.49      2.17 o
   3  10   7        4.26        6.12      2.41 o
   4  10   7       15.17       19.40      2.71 o
   5  10   7        0.49        5.59      3.81 o
   6  10   7        4.04        3.05      3.31 o
   7  10   7        1.48        4.43      3.35 o
   8  10   7        0.07       -0.91      3.48 o
   9  10   7        6.88       12.15      4.04 o
  -8  11   7        3.00        9.04      3.71 o
  -7  11   7        1.23       -1.05      3.31 o
  -6  11   7        1.15        3.26      3.16 o
  -5  11   7        0.38       -1.96      2.85 o
  -4  11   7        4.15        6.20      2.85 o
  -3  11   7        6.39        2.24      2.51 o
  -2  11   7       19.21       19.82      2.83 o
  -1  11   7       10.08       11.51      2.56 o
   0  11   7        0.26        3.35      2.23 o
   1  11   7        2.05       -2.45      3.33 o
   2  11   7        0.10       -1.01      2.42 o
   3  11   7        4.32        4.09      3.71 o
   4  11   7        0.00        2.24      4.35 o
   5  11   7        4.40       10.73      3.40 o
   6  11   7        0.47       -0.40      3.68 o
   7  11   7        0.01        3.82      3.67 o
  -4  12   7        0.18       -0.25      2.88 o
  -3  12   7        0.26        0.80      3.03 o
  -2  12   7        0.01       -0.87      3.25 o
  -1  12   7        0.00       -3.77      3.77 o
   0  12   7        0.01       -1.16      3.50 o
   1  12   7        1.81        5.84      3.81 o
   2  12   7        7.32        6.77      3.80 o
   3  12   7       28.17       29.00      3.27 o
 -16   0   8        0.12       -0.97      4.78 o
 -15   0   8       11.47       13.89      5.19 o
 -14   0   8        4.07        5.77      7.34 o
 -13   0   8        0.04        3.42      2.98 o
 -12   0   8        0.62        4.89      3.88 o
 -11   0   8        1.86       -2.10      3.34 o
 -10   0   8        6.88       13.40      3.88 o
  -9   0   8       35.50       39.29      2.84 o
  -8   0   8       25.04       33.50      3.10 o
  -7   0   8       20.81       22.39      3.13 o
  -6   0   8        1.45        4.72      3.14 o
  -5   0   8      337.17      317.27     10.74 o
  -4   0   8      332.42      349.11      9.64 o
  -3   0   8      738.99      762.04     17.42 o
  -2   0   8      156.13      139.15      5.36 o
  -1   0   8      130.55      122.74      4.99 o
   0   0   8      188.30      203.97      6.48 o
   1   0   8      257.77      258.59      7.59 o
   2   0   8      168.17      168.60     10.22 o
   3   0   8      134.32      144.01      5.74 o
   4   0   8      118.56      112.65      5.36 o
   5   0   8     1580.79     1453.85     32.06 o
   6   0   8      955.55      867.53     20.57 o
   7   0   8      367.43      353.34     10.73 o
   8   0   8       76.59       64.10      4.99 o
   9   0   8        0.25        1.57      4.72 o
  10   0   8        1.39        6.11      3.65 o
  11   0   8       24.38       24.63      4.53 o
  12   0   8        1.35        5.67      3.88 o
  13   0   8        3.47        5.77      6.81 o
  14   0   8       21.65       26.73      8.39 o
  15   0   8        0.54       -6.81      6.81 o
 -17   1   8        0.06        8.12      5.93 o
 -16   1   8        1.40        8.39      5.56 o
 -15   1   8        3.72        5.60      4.21 o
 -14   1   8        0.32       -1.01      2.46 o
 -13   1   8        0.17       -1.20      2.31 o
 -12   1   8        5.99        5.36      2.76 o
 -11   1   8       17.63       17.75      2.86 o
 -10   1   8       39.36       47.48      2.64 o
  -9   1   8       35.07       36.01      2.27 o
  -8   1   8       11.77       12.73      2.01 o
  -7   1   8        0.36       -1.49      1.49 o
  -6   1   8      108.70       99.45      3.27 o
  -5   1   8      118.92      123.55      3.86 o
  -4   1   8      189.53      189.86      4.57 o
  -3   1   8      407.13      399.81      7.27 o
  -2   1   8     1255.96     1353.21     20.64 o
  -1   1   8      245.43      254.98      5.30 o
   0   1   8       71.16       89.32      3.07 o
   1   1   8        4.46        4.79      1.54 o
   2   1   8      268.59      264.21      5.45 o
   3   1   8       55.53       57.44      3.93 o
   4   1   8      147.43      130.53      4.17 o
   5   1   8       20.86       22.86      2.80 o
   6   1   8      425.15      389.39      7.86 o
   7   1   8      679.46      686.40     12.71 o
   8   1   8       13.85        6.89      2.39 o
   9   1   8      497.65      498.13     10.14 o
  10   1   8       43.40       44.21      3.50 o
  11   1   8       10.47        7.03      2.79 o
  12   1   8        4.01       -2.13      3.39 o
  13   1   8       11.49       14.82      4.36 o
  14   1   8        0.04       -0.45      3.61 o
  15   1   8        0.48       -4.78      4.78 o
 -16   2   8        0.89        3.67      5.52 o
 -15   2   8        7.27       -0.16      4.99 o
 -14   2   8       16.29       19.79      4.67 o
 -13   2   8        2.10        3.23      2.46 o
 -12   2   8       34.95       39.00      2.99 o
 -11   2   8       61.25       57.12      3.22 o
 -10   2   8        4.82        1.48      1.79 o
  -9   2   8       41.54       47.47      2.57 o
  -8   2   8       71.94       64.56      3.03 o
  -7   2   8       72.87       70.77      2.75 o
  -6   2   8       51.38       58.98      2.57 o
  -5   2   8        9.59       11.54      1.73 o
  -4   2   8      261.69      276.88      5.19 o
  -3   2   8      645.08      625.01     10.34 o
  -2   2   8       70.15       73.01      3.10 o
  -1   2   8      547.42      591.00      9.75 o
   0   2   8       33.62       33.65      2.83 o
   1   2   8      164.78      157.15      3.92 o
   2   2   8      678.50      690.99     11.39 o
   3   2   8        0.20       -0.29      1.37 o
   4   2   8      254.04      271.03      5.80 o
   5   2   8      167.20      162.42      4.53 o
   6   2   8       54.45       50.27      3.33 o
   7   2   8      308.50      296.89      6.85 o
   8   2   8      235.85      236.17      6.38 o
   9   2   8        1.03        0.68      2.45 o
  10   2   8      350.28      328.08      8.32 o
  11   2   8       80.52       80.11      4.57 o
  12   2   8        0.15       -2.60      2.80 o
  13   2   8        7.26        4.50      6.99 o
  14   2   8        0.73       -0.24      4.78 o
  15   2   8        0.37        9.55      5.15 o
 -16   3   8        3.03        8.39      8.12 o
 -15   3   8        0.11        0.89      9.17 o
 -14   3   8        4.67        2.20      3.53 o
 -13   3   8        1.83        2.45      3.30 o
 -12   3   8       16.78       16.93      3.56 o
 -11   3   8        2.82        2.52      2.44 o
 -10   3   8        3.11        1.79      1.75 o
  -9   3   8      285.47      274.54      5.87 o
  -8   3   8      464.65      420.92      9.28 o
  -7   3   8      193.51      189.44      4.51 o
  -6   3   8        0.41        0.55      1.42 o
  -5   3   8       63.54       61.59      2.40 o
  -4   3   8       17.48       11.47      1.49 o
  -3   3   8      183.92      176.36      4.47 o
  -2   3   8       76.23       74.57      3.08 o
  -1   3   8       72.51       90.43      3.33 o
   0   3   8      578.78      613.04      9.99 o
   1   3   8       20.57       20.44      2.27 o
   2   3   8      383.01      421.27      9.63 o
   3   3   8        2.68        5.41      1.73 o
   4   3   8       22.81       21.66      1.71 o
   5   3   8        0.38        0.07      1.57 o
   6   3   8        2.22        6.61      1.84 o
   7   3   8       17.32       14.24      2.09 o
   8   3   8       13.57       11.72      2.66 o
   9   3   8      107.08       92.48      7.04 o
  10   3   8       45.39       41.66      3.58 o
  11   3   8        3.21       -0.33      2.80 o
  12   3   8        5.31        5.80      3.39 o
  13   3   8        9.08        6.40      5.77 o
  14   3   8        0.10       -4.65      4.65 o
  15   3   8       11.17       17.03      6.03 o
 -16   4   8        1.39       -5.19      5.66 o
 -15   4   8        0.17        1.82      3.90 o
 -14   4   8        0.27        0.82      3.62 o
 -13   4   8       23.37       19.61      4.15 o
 -12   4   8       69.91       63.10      4.92 o
 -11   4   8        1.30        0.17      3.03 o
 -10   4   8       29.50       27.13      2.86 o
  -9   4   8        0.14        0.60      1.99 o
  -8   4   8        2.69        1.85      1.57 o
  -7   4   8       21.54       20.88      2.39 o
  -6   4   8        1.07       -1.15      1.15 o
  -5   4   8        0.25       -0.20      1.11 o
  -4   4   8        4.70        4.70      1.05 o
  -3   4   8       64.92       60.81      1.90 o
  -2   4   8       57.66       66.36      3.01 o
  -1   4   8        2.90        3.30      1.28 o
   0   4   8        0.21        2.08      1.36 o
   1   4   8        2.00        2.49      1.25 o
   2   4   8       93.23      100.97      3.11 o
   3   4   8      126.92      131.15      3.54 o
   4   4   8      145.94      145.60      3.37 o
   5   4   8       34.96       31.59      1.99 o
   6   4   8       78.38       69.88      3.46 o
   7   4   8      116.20       86.52      5.91 o
   8   4   8      129.70      112.38      5.22 o
   9   4   8        0.03       -1.76      2.39 o
  10   4   8        1.62       -3.12      3.12 o
  11   4   8        6.08       10.13      4.98 o
  12   4   8       59.70       70.87      5.43 o
  13   4   8        0.63        4.45      5.19 o
  14   4   8        0.30        0.42      8.65 o
 -15   5   8        0.10       -2.53      4.05 o
 -14   5   8        0.58        0.16      4.66 o
 -13   5   8        0.94        1.66      3.68 o
 -12   5   8        0.95       -0.52      4.94 o
 -11   5   8        7.61       -1.34      3.16 o
 -10   5   8        0.48        0.63      2.48 o
  -9   5   8        1.31       -1.12      3.56 o
  -8   5   8        0.04       -1.84      2.34 o
  -7   5   8       15.92       16.18      2.53 o
  -6   5   8        1.39       -0.97      0.97 o
  -5   5   8      125.54      116.60      4.49 o
  -4   5   8      195.20      185.26      7.03 o
  -3   5   8       57.33       56.98      3.25 o
  -2   5   8      128.15      130.42      4.16 o
  -1   5   8       56.74       57.42      2.63 o
   0   5   8        3.46        0.66      0.85 o
   1   5   8       31.13       32.26      4.09 o
   2   5   8       64.01       58.89      2.39 o
   3   5   8       81.80       81.29      2.88 o
   4   5   8       48.87       39.28      2.57 o
   5   5   8        0.10        1.01      1.64 o
   6   5   8      106.19       95.27      3.47 o
   7   5   8       85.73       71.30      3.56 o
   8   5   8        2.10       -1.90      1.92 o
   9   5   8        1.05        4.89      3.03 o
  10   5   8        1.92       -0.25      3.15 o
  11   5   8        0.25        0.59      3.30 o
  12   5   8        0.18        2.95      3.55 o
  13   5   8        1.67        7.84      5.36 o
  14   5   8       23.39       27.41      6.48 o
 -14   6   8        2.87       -0.52      3.98 o
 -13   6   8        7.41        8.30      3.91 o
 -12   6   8        0.63        2.03      3.39 o
 -11   6   8       12.85       12.05      3.63 o
 -10   6   8        7.82        8.21      3.38 o
  -9   6   8       40.64       39.54      3.38 o
  -8   6   8        0.67       -2.32      2.32 o
  -7   6   8        1.91       -1.20      2.17 o
  -6   6   8        0.12       -2.13      2.13 o
  -5   6   8       89.55       84.97      4.31 o
  -4   6   8        5.25        3.21      2.50 o
  -3   6   8      140.11      124.85      3.90 o
  -2   6   8      154.17      152.16      4.17 o
  -1   6   8      878.90      857.59     12.93 o
   0   6   8      832.72      800.40     12.18 o
   1   6   8        1.79        2.53      2.14 o
   2   6   8       21.95       23.86      2.44 o
   3   6   8       50.47       51.75      2.95 o
   4   6   8       82.83       78.89      3.94 o
   5   6   8      121.71      116.03      4.61 o
   6   6   8       65.81       59.72      3.33 o
   7   6   8       11.77       13.36      2.38 o
   8   6   8       75.05       65.89      4.69 o
   9   6   8       53.62       51.75      4.52 o
  10   6   8        0.26        1.40      3.33 o
  11   6   8        0.06        0.49      3.61 o
  12   6   8        1.87       -3.93      4.82 o
  13   6   8        4.58       13.10      5.56 o
 -14   7   8        3.81        0.21      4.62 o
 -13   7   8        1.32       -2.01      3.72 o
 -12   7   8        0.08       -0.40      3.52 o
 -11   7   8        4.44        2.89      3.42 o
 -10   7   8        0.51       -1.05      3.71 o
  -9   7   8        0.41       -0.17      2.74 o
  -8   7   8        4.75        5.20      2.58 o
  -7   7   8        0.87        2.47      2.40 o
  -6   7   8       75.88       73.93      3.90 o
  -5   7   8        0.02       -1.13      2.16 o
  -4   7   8       81.68       75.46      3.72 o
  -3   7   8        8.27        5.11      2.18 o
  -2   7   8       11.03       10.28      2.28 o
  -1   7   8        8.90        7.16      2.45 o
   0   7   8      149.24      142.04      5.45 o
   1   7   8        4.83        1.23      2.00 o
   2   7   8       14.87       12.32      2.35 o
   3   7   8      387.99      376.13      8.13 o
   4   7   8       44.39       40.04      2.95 o
   5   7   8        8.06        4.27      2.55 o
   6   7   8        4.90        2.41      3.03 o
   7   7   8        6.65        6.12      2.35 o
   8   7   8       14.32       20.99      3.53 o
   9   7   8        6.03        7.28      3.52 o
  10   7   8        0.00       -3.33      3.33 o
  11   7   8       19.97       26.90      6.22 o
  12   7   8        0.18        3.93     12.32 o
 -13   8   8        0.31       -2.39      3.72 o
 -12   8   8        0.12        0.48      3.72 o
 -11   8   8        1.01        8.12      3.80 o
 -10   8   8       10.90        9.72      3.72 o
  -9   8   8        0.49        4.56      3.26 o
  -8   8   8       13.96        9.72      3.86 o
  -7   8   8        5.75        5.24      2.87 o
  -6   8   8        2.64        3.48      2.70 o
  -5   8   8       10.58       10.81      2.52 o
  -4   8   8       21.67       22.38      2.72 o
  -3   8   8        1.10       -0.45      2.18 o
  -2   8   8        4.35       -2.13      2.13 o
  -1   8   8       13.15       15.78      2.95 o
   0   8   8       81.01       82.92      4.92 o
   1   8   8      470.94      476.71      9.66 o
   2   8   8       10.00        8.99      2.38 o
   3   8   8        1.34        3.40      2.23 o
   4   8   8        1.10        2.36      2.23 o
   5   8   8        0.38        1.12      2.11 o
   6   8   8       15.41       15.54      2.77 o
   7   8   8       21.34       18.17      3.48 o
   8   8   8        3.09        8.64      3.47 o
   9   8   8       39.20       55.63      5.82 o
  10   8   8       15.64       30.85      5.82 o
  11   8   8        0.42        0.33      4.00 o
 -11   9   8        0.38       -3.52      3.52 o
 -10   9   8        0.03       -1.08      3.43 o
  -9   9   8        2.02        0.49      3.43 o
  -8   9   8        3.33        5.98      3.26 o
  -7   9   8       12.05       16.76      3.03 o
  -6   9   8        1.01        0.79      2.62 o
  -5   9   8       10.87       13.33      3.09 o
  -4   9   8        1.25       -1.08      2.40 o
  -3   9   8       34.26       37.29      3.11 o
  -2   9   8       25.54       24.60      2.76 o
  -1   9   8       31.34       34.15      2.82 o
   0   9   8        7.45        5.48      2.21 o
   1   9   8       21.68       27.71      2.80 o
   2   9   8        0.00        1.71      2.11 o
   3   9   8       11.20       15.99      2.56 o
   4   9   8        5.56        8.75      2.60 o
   5   9   8       38.07       38.87      3.34 o
   6   9   8        0.21        4.56      3.12 o
   7   9   8        1.34        3.05      3.27 o
   8   9   8       20.95       33.17      4.30 o
   9   9   8        0.06       -2.67      6.07 o
  10   9   8        0.19       -1.03      3.68 o
 -10  10   8        0.16       -0.70      4.24 o
  -9  10   8        1.47        2.39      3.56 o
  -8  10   8        0.57       -2.26      4.36 o
  -7  10   8        0.71        4.83      3.31 o
  -6  10   8        0.00       -2.48      3.56 o
  -5  10   8        0.46        0.94      2.71 o
  -4  10   8        0.39        0.04      3.71 o
  -3  10   8        9.06       12.11      2.70 o
  -2  10   8        5.08        6.50      3.25 o
  -1  10   8        0.40       -0.24      2.28 o
   0  10   8       15.27       15.34      2.72 o
   1  10   8        8.90       10.74      2.49 o
   2  10   8        0.29       -1.61      2.32 o
   3  10   8        9.85       13.11      2.82 o
   4  10   8        2.78        3.23      2.68 o
   5  10   8        0.16        1.13      3.10 o
   6  10   8        9.32       14.37      5.24 o
   7  10   8       14.94       19.85      4.13 o
   8  10   8        0.17       -2.49      4.97 o
  -7  11   8        2.68        0.30      3.48 o
  -6  11   8        2.07        3.29      3.20 o
  -5  11   8        0.53        5.71      3.20 o
  -4  11   8       13.31       18.61      3.12 o
  -3  11   8        4.33        5.86      2.80 o
  -2  11   8        2.84        3.88      2.58 o
  -1  11   8        3.24        3.79      2.95 o
   0  11   8        0.90       -1.53      2.31 o
   1  11   8        8.11        8.03      2.61 o
   2  11   8        6.68        7.39      3.01 o
   3  11   8        8.96        9.70      2.85 o
   4  11   8        0.91        0.11      3.37 o
   5  11   8       14.76       16.62      3.92 o
   6  11   8        4.17       10.46      3.73 o
  -3  12   8        0.44        0.39      4.11 o
  -2  12   8        0.16        5.86      3.78 o
  -1  12   8        3.00       -2.53      2.53 o
   0  12   8        1.07        3.11      3.40 o
   1  12   8        0.32       -2.23      2.55 o
   2  12   8        0.65       17.30      9.96 o
 -16   1   9        1.04        3.02      5.41 o
 -15   1   9        3.83        2.40      5.15 o
 -14   1   9        1.60       -1.55      2.54 o
 -13   1   9        0.12       -2.39      2.39 o
 -12   1   9        8.64        5.15      2.86 o
 -11   1   9        9.63        8.93      2.74 o
 -10   1   9       45.87       36.98      2.09 o
  -9   1   9       43.97       45.53      2.69 o
  -8   1   9       17.67       19.02      2.05 o
  -7   1   9        2.66        0.69      1.66 o
  -6   1   9        8.36        6.29      1.89 o
  -5   1   9       51.60       54.14      2.74 o
  -4   1   9      116.67      114.69      3.78 o
  -3   1   9        1.87        3.42      2.19 o
  -2   1   9      825.18      820.38     13.30 o
  -1   1   9      672.25      719.33     11.73 o
   0   1   9       38.96       39.29      2.22 o
   1   1   9        0.40        0.90      1.49 o
   2   1   9       15.93       20.50      1.95 o
   3   1   9        5.09        3.60      1.81 o
   4   1   9      897.83      865.01     14.28 o
   5   1   9       85.40       92.71      3.83 o
   6   1   9        3.96        1.48      2.19 o
   7   1   9      478.46      441.42      9.03 o
   8   1   9       84.85       79.22      3.92 o
   9   1   9       13.52       15.60      2.81 o
  10   1   9        0.06       -2.55      2.55 o
  11   1   9        3.47        5.59      3.61 o
  12   1   9        2.10        2.52      3.77 o
  13   1   9       18.85       24.97      4.21 o
  14   1   9        0.90        8.65      6.55 o
  15   1   9        0.11        4.98      5.56 o
 -16   2   9        1.57        3.24     10.22 o
 -15   2   9       17.60       23.45      5.89 o
 -14   2   9        7.94        7.11      3.84 o
 -13   2   9        6.58        6.16      3.56 o
 -12   2   9        0.04        2.27      2.35 o
 -11   2   9        2.10       -0.43      2.39 o
 -10   2   9        0.81        1.02      1.88 o
  -9   2   9        9.74        7.38      2.88 o
  -8   2   9       15.80       15.15      2.08 o
  -7   2   9      266.77      252.50      5.52 o
  -6   2   9       74.50       73.57      2.94 o
  -5   2   9      183.49      165.40      4.11 o
  -4   2   9        9.92        9.62      1.62 o
  -3   2   9        8.40        8.83      2.12 o
  -2   2   9      109.41      131.30      3.93 o
  -1   2   9       13.54        8.89      1.54 o
   0   2   9       44.31       38.99      2.19 o
   1   2   9      399.51      422.86      7.66 o
   2   2   9        1.75        2.38      1.59 o
   3   2   9       50.11       51.74      2.98 o
   4   2   9      166.46      174.25      4.74 o
   5   2   9       20.20       24.18      2.45 o
   6   2   9        0.01        0.17      2.06 o
   7   2   9       29.47       27.17      2.77 o
   8   2   9       76.62       77.46      3.89 o
   9   2   9       15.41       14.28      2.82 o
  10   2   9        0.18       -2.74      2.74 o
  11   2   9        1.02       -2.79      2.79 o
  12   2   9        2.68        0.75      2.86 o
  13   2   9        1.55        2.10      4.45 o
  14   2   9        2.18       -3.24      7.60 o
 -16   3   9        4.50        2.69      5.66 o
 -15   3   9        3.33        0.14      3.90 o
 -14   3   9       11.69       11.12      3.93 o
 -13   3   9        1.97        2.60      3.95 o
 -12   3   9       15.56       13.25      3.61 o
 -11   3   9        1.96       -1.01      2.48 o
 -10   3   9        1.68        2.06      1.94 o
  -9   3   9        2.65        3.47      1.93 o
  -8   3   9      294.80      285.23      6.46 o
  -7   3   9       20.32       20.18      2.02 o
  -6   3   9      489.91      467.73      7.85 o
  -5   3   9       13.57        9.90      1.66 o
  -4   3   9      138.54      138.32      3.59 o
  -3   3   9        2.09        1.91      1.31 o
  -2   3   9       38.73       36.82      1.86 o
  -1   3   9       25.43       23.91      2.57 o
   0   3   9       93.05      101.62      3.67 o
   1   3   9      139.11      147.18      4.35 o
   2   3   9       19.15       16.11      2.03 o
   3   3   9        3.04        2.68      1.49 o
   4   3   9       78.55       67.49      2.74 o
   5   3   9       13.52        7.24      1.74 o
   6   3   9        6.69        2.14      1.72 o
   7   3   9      132.75      112.58      4.62 o
   8   3   9       17.01       14.20      2.81 o
   9   3   9        7.48        3.23      2.68 o
  10   3   9        1.64        1.14      2.79 o
  11   3   9       45.18       47.44      3.98 o
  12   3   9        0.18        7.59      3.77 o
  13   3   9       19.85       26.67      7.34 o
  14   3   9        0.53        7.55      5.52 o
 -15   4   9        0.39        3.78      3.99 o
 -14   4   9        5.13        3.00      3.84 o
 -13   4   9        7.94       14.89      3.86 o
 -12   4   9       45.30       40.52      4.47 o
 -11   4   9       40.97       33.99      4.13 o
 -10   4   9       45.50       42.28      3.34 o
  -9   4   9        6.52        6.40      2.27 o
  -8   4   9       25.29       21.34      2.87 o
  -7   4   9       10.18        7.06      2.13 o
  -6   4   9        8.09       12.06      2.07 o
  -5   4   9        0.04        0.17      1.39 o
  -4   4   9        4.41        4.64      1.38 o
  -3   4   9       63.14       66.53      2.26 o
  -2   4   9       74.49       84.25      2.32 o
  -1   4   9      458.19      464.25      8.27 o
   0   4   9       83.79       83.85      3.15 o
   1   4   9        7.11        5.94      1.59 o
   2   4   9       10.32        8.93      1.71 o
   3   4   9        4.39        4.14      1.21 o
   4   4   9       27.20       23.94      2.57 o
   5   4   9       16.13       11.23      2.56 o
   6   4   9       88.97       88.15      4.39 o
   7   4   9        0.47        0.20      2.34 o
   8   4   9       80.48       55.47      3.65 o
   9   4   9        1.82        2.34      2.45 o
  10   4   9        0.09        1.61      3.30 o
  11   4   9        1.45        4.28      3.47 o
  12   4   9        1.21        3.85      3.62 o
  13   4   9       31.43       31.68      6.11 o
  14   4   9        0.27        3.69      5.74 o
 -15   5   9        1.51       -2.87      4.12 o
 -14   5   9        0.81        0.83      4.08 o
 -13   5   9       20.02       24.15      4.29 o
 -12   5   9       29.99       30.35      5.30 o
 -11   5   9       13.88       12.14      3.61 o
 -10   5   9       15.97       11.91      2.79 o
  -9   5   9        0.17        0.65      2.34 o
  -8   5   9        1.51       -1.67      2.28 o
  -7   5   9        8.18        4.55      2.39 o
  -6   5   9        5.70        4.63      2.26 o
  -5   5   9      152.23      150.33      7.87 o
  -4   5   9     1074.40     1096.38     17.96 o
  -3   5   9      318.01      326.52      6.05 o
  -2   5   9        1.43        2.23      1.46 o
  -1   5   9        4.60        3.48      1.51 o
   0   5   9        2.18        3.38      1.48 o
   1   5   9       13.88       14.92      2.60 o
   2   5   9      156.79      151.62      5.29 o
   3   5   9       52.33       51.66      4.09 o
   4   5   9       11.99       11.33      2.20 o
   5   5   9       88.13       76.64      3.71 o
   6   5   9       45.51       39.55      3.91 o
   7   5   9        1.82        1.77      2.14 o
   8   5   9       20.30       17.13      3.52 o
   9   5   9        7.84        2.92      3.22 o
  10   5   9        3.03        9.30      3.52 o
  11   5   9        3.71        5.41      5.15 o
  12   5   9        0.62       -2.62      4.57 o
  13   5   9       31.44       44.89      6.67 o
 -14   6   9        0.03        2.69      4.13 o
 -13   6   9        0.00        7.51      3.93 o
 -12   6   9        1.30        2.84      4.03 o
 -11   6   9        4.47        2.78      4.24 o
 -10   6   9       23.41       26.67      3.32 o
  -9   6   9       15.84       14.26      2.97 o
  -8   6   9        0.00       -1.29      3.18 o
  -7   6   9       37.55       32.66      3.78 o
  -6   6   9        3.20       -1.96      2.36 o
  -5   6   9       97.50       84.68      8.02 o
  -4   6   9       73.96       73.72      3.67 o
  -3   6   9       20.07       21.30      2.55 o
  -2   6   9      361.89      350.16      7.68 o
  -1   6   9       12.62        9.44      2.25 o
   0   6   9      142.77      137.79      4.78 o
   1   6   9       33.91       32.27      2.74 o
   2   6   9       18.32       10.88      2.41 o
   3   6   9       53.51       49.61      3.25 o
   4   6   9       24.95       18.88      2.57 o
   5   6   9       97.22       83.39      3.85 o
   6   6   9       24.52       23.23      2.77 o
   7   6   9       12.73       13.60      2.59 o
   8   6   9        0.66        2.90      3.12 o
   9   6   9        0.22        0.30      4.40 o
  10   6   9        1.95       -3.30      3.30 o
  11   6   9        4.72        1.49      3.61 o
  12   6   9        3.73       -4.58      4.99 o
 -13   7   9        0.16       -0.35      3.93 o
 -12   7   9        0.00        2.53      3.73 o
 -11   7   9        0.37        1.39      3.42 o
 -10   7   9        1.51       -2.05      3.22 o
  -9   7   9        2.22       -0.66      2.70 o
  -8   7   9       10.76       10.64      2.89 o
  -7   7   9        1.73        2.00      2.48 o
  -6   7   9        4.77        3.41      2.41 o
  -5   7   9        4.91        6.11      2.52 o
  -4   7   9       52.91       46.60      3.56 o
  -3   7   9       31.71       32.35      2.93 o
  -2   7   9       19.01       15.01      2.42 o
  -1   7   9        2.46        0.22      2.04 o
   0   7   9        0.22       -0.31      2.09 o
   1   7   9       23.47       20.88      2.65 o
   2   7   9        1.15        1.41      2.20 o
   3   7   9       81.73       81.04      4.69 o
   4   7   9        0.29        0.10      2.20 o
   5   7   9        0.71       -2.12      2.17 o
   6   7   9       15.80       12.37      2.55 o
   7   7   9       10.98       13.12      3.37 o
   8   7   9        3.90       -1.62      3.32 o
   9   7   9        1.59        7.29      3.68 o
  10   7   9        0.22        0.35      3.61 o
  11   7   9        0.58       -1.77      3.82 o
  12   7   9        1.95        3.78      5.36 o
 -12   8   9        0.14        1.23      3.91 o
 -11   8   9        4.10        2.76      3.72 o
 -10   8   9       10.09        9.28      3.80 o
  -9   8   9        8.42        5.55      2.98 o
  -8   8   9        0.68       -0.38      2.70 o
  -7   8   9        4.19        4.29      2.73 o
  -6   8   9        5.83        5.55      2.73 o
  -5   8   9        0.10        0.29      2.79 o
  -4   8   9        3.36        6.19      2.55 o
  -3   8   9       12.67       12.57      2.62 o
  -2   8   9       17.12       18.87      3.40 o
  -1   8   9       85.68       83.88      3.93 o
   0   8   9       31.93       38.29      2.98 o
   1   8   9      130.63      126.26      4.93 o
   2   8   9       12.03       11.63      2.50 o
   3   8   9        3.20        3.87      2.36 o
   4   8   9        5.89        6.84      2.47 o
   5   8   9        6.45       10.02      2.60 o
   6   8   9        4.87        1.71      2.52 o
   7   8   9        0.10        4.22      3.30 o
   8   8   9        8.05       10.32      4.61 o
   9   8   9        9.41       16.10      4.08 o
  10   8   9        2.79        5.08      4.00 o
  11   8   9        0.14       -0.68      6.76 o
 -11   9   9        6.24        7.31      7.16 o
 -10   9   9        1.56       -3.50      3.50 o
  -9   9   9        2.96        1.26      3.37 o
  -8   9   9        5.33        4.78      3.14 o
  -7   9   9        3.28        0.31      2.73 o
  -6   9   9        4.38        7.97      4.42 o
  -5   9   9        4.06        7.53      2.87 o
  -4   9   9        0.08       -0.64      2.62 o
  -3   9   9       87.54       84.60      4.21 o
  -2   9   9      186.96      199.99      9.46 o
  -1   9   9        0.05        2.81      2.50 o
   0   9   9        7.67        8.26      2.49 o
   1   9   9       31.38       31.70      5.37 o
   2   9   9        1.38        2.82      2.35 o
   3   9   9        4.90        3.49      2.53 o
   4   9   9        0.20       -0.95      2.44 o
   5   9   9        6.30       10.65      2.82 o
   6   9   9       38.06       42.07      4.52 o
   7   9   9       13.64       16.04      3.90 o
   8   9   9        5.03        8.49      3.90 o
   9   9   9        1.05        0.79      3.84 o
  -9  10   9        0.85        1.41      3.62 o
  -8  10   9        0.02       -1.34      3.48 o
  -7  10   9       29.09       34.84      4.54 o
  -6  10   9        2.80        2.19      3.01 o
  -5  10   9        0.82       -2.64      2.64 o
  -4  10   9        0.65        3.81      3.03 o
  -3  10   9        8.28        9.89      2.90 o
  -2  10   9        5.99        9.30      2.69 o
  -1  10   9        4.09        0.52      2.41 o
   0  10   9        0.97       -0.70      2.46 o
   1  10   9        0.07       -0.93      2.40 o
   2  10   9        2.31        0.93      2.68 o
   3  10   9        6.15        4.31      2.65 o
   4  10   9        0.01       -1.86      3.25 o
   5  10   9        7.20        7.87      3.04 o
   6  10   9       26.70       34.77      4.57 o
   7  10   9        2.45        4.59      3.79 o
  -6  11   9        0.02       -4.24      4.24 o
  -5  11   9        0.20        3.32      3.10 o
  -4  11   9        0.03        1.50      2.96 o
  -3  11   9        0.02       -0.31      2.72 o
  -2  11   9        2.29       -0.39      2.68 o
  -1  11   9        7.81        6.28      2.82 o
   0  11   9        1.73        1.92      2.73 o
   1  11   9        1.02       -1.30      2.54 o
   2  11   9        1.18       -1.07      2.64 o
   3  11   9        0.68        0.68      3.48 o
   4  11   9        1.55        3.25      2.93 o
   5  11   9        7.11       21.11      4.09 o
 -15   0  10        1.84        4.08      5.15 o
 -14   0  10       30.85       31.83      5.52 o
 -13   0  10       19.76       20.37      5.15 o
 -12   0  10        7.37       12.01      6.81 o
 -11   0  10        5.13        9.70      4.98 o
 -10   0  10        2.04        4.00      2.40 o
  -9   0  10       33.35       32.91      3.16 o
  -8   0  10        0.01        2.28      3.14 o
  -7   0  10        7.47        1.66      3.13 o
  -6   0  10      104.61       86.74     12.58 o
  -5   0  10      654.66      689.18     16.86 o
  -4   0  10      299.12      266.96     25.94 o
  -3   0  10      561.62      580.00     14.45 o
  -2   0  10      587.25      568.67     14.26 o
  -1   0  10       55.09       52.54      3.71 o
   0   0  10      217.17      193.18      6.85 o
   1   0  10      274.44      243.35      7.76 o
   2   0  10      124.01      113.53      5.74 o
   3   0  10      106.59      104.30      5.74 o
   4   0  10     1145.01     1132.84     25.93 o
   5   0  10      186.43      152.44      7.38 o
   6   0  10     3412.04     3334.62     70.23 o
   7   0  10      545.19      561.32     15.55 o
   8   0  10       19.14       21.36      4.03 o
   9   0  10        1.99        3.33      4.45 o
  10   0  10       30.65       43.89      5.15 o
  11   0  10       13.45       19.06      6.29 o
  12   0  10       11.16       27.25      8.39 o
  13   0  10        0.17        4.19      7.86 o
  14   0  10       42.21       45.07      9.43 o
 -16   1  10        0.01       -0.90      5.29 o
 -15   1  10        0.08        0.02      4.99 o
 -14   1  10        3.32        6.39      3.10 o
 -13   1  10        1.08       -0.50      4.92 o
 -12   1  10        0.37        3.43      3.40 o
 -11   1  10        0.07        2.74      2.66 o
 -10   1  10       46.48       46.60      3.93 o
  -9   1  10        3.16        5.00      2.04 o
  -8   1  10        2.32        1.10      1.90 o
  -7   1  10        9.70        9.68      2.01 o
  -6   1  10       20.90       18.57      2.57 o
  -5   1  10       56.15       58.66      2.94 o
  -4   1  10       52.28       58.49      2.81 o
  -3   1  10       16.66       19.80      2.07 o
  -2   1  10       96.52       98.86      3.60 o
  -1   1  10      749.19      747.97     12.51 o
   0   1  10       49.93       46.17      3.63 o
   1   1  10       39.74       39.76      2.48 o
   2   1  10      523.90      508.79      9.37 o
   3   1  10       18.09       18.01      2.50 o
   4   1  10       33.64       29.65      3.40 o
   5   1  10       99.47      101.77      4.18 o
   6   1  10        2.44        2.65      2.39 o
   7   1  10      321.65      312.44      7.45 o
   8   1  10      192.68      193.04      6.11 o
   9   1  10        7.27        9.30      2.82 o
  10   1  10        7.08        6.31      2.79 o
  11   1  10        8.04        5.81      3.84 o
  12   1  10        1.29        0.52      3.86 o
  13   1  10        1.08        4.33      5.52 o
  14   1  10        0.08        2.52      5.52 o
 -16   2  10        0.01        0.22      5.66 o
 -15   2  10        1.13       -2.80      5.36 o
 -14   2  10        5.66        4.03      3.84 o
 -13   2  10        4.49        5.07      3.13 o
 -12   2  10        0.87        2.77      3.37 o
 -11   2  10        1.01       -1.28      2.57 o
 -10   2  10        0.10        1.79      2.44 o
  -9   2  10        6.85        9.52      2.68 o
  -8   2  10       15.43       12.75      2.08 o
  -7   2  10       73.46       71.55      3.04 o
  -6   2  10      172.05      171.54      4.43 o
  -5   2  10        4.68        6.40      1.74 o
  -4   2  10       63.48       66.20      3.71 o
  -3   2  10       85.73       96.60      3.62 o
  -2   2  10       18.43       16.35      1.86 o
  -1   2  10        8.14        5.88      1.65 o
   0   2  10        7.88       10.89      1.86 o
   1   2  10       75.40       77.50      3.13 o
   2   2  10       77.10       72.29      3.13 o
   3   2  10      170.50      147.97      4.53 o
   4   2  10      153.96      147.28      4.73 o
   5   2  10      126.50      129.00      4.53 o
   6   2  10        9.79        7.07      3.48 o
   7   2  10      118.00      113.93      4.77 o
   8   2  10        2.01        2.72      2.38 o
   9   2  10       10.59        7.01      3.39 o
  10   2  10        1.43       -0.50      3.50 o
  11   2  10        1.65        0.90      3.13 o
  12   2  10        8.91        8.19      3.28 o
  13   2  10        8.73        8.25      5.41 o
  14   2  10        1.10        1.57      8.39 o
 -15   3  10        8.89       15.01      4.52 o
 -14   3  10        0.90        2.76      4.36 o
 -13   3  10        2.47        1.16      3.47 o
 -12   3  10        6.93        1.89      3.66 o
 -11   3  10        3.08       -0.85      3.22 o
 -10   3  10       10.49       14.02      2.70 o
  -9   3  10        8.47        8.47      2.31 o
  -8   3  10       71.00       72.70      4.68 o
  -7   3  10       30.31       23.51      2.26 o
  -6   3  10      308.78      291.69      5.90 o
  -5   3  10        0.02       -0.88      1.57 o
  -4   3  10       93.79      111.42      3.54 o
  -3   3  10        4.56        4.66      1.53 o
  -2   3  10        3.65        2.85      1.53 o
  -1   3  10       15.89       17.37      1.68 o
   0   3  10        0.02       -0.14      1.37 o
   1   3  10      323.55      327.77      6.50 o
   2   3  10       22.82       24.42      2.01 o
   3   3  10        6.69        7.27      1.78 o
   4   3  10       40.70       36.32      4.77 o
   5   3  10       29.60       28.59      2.57 o
   6   3  10        6.26        3.42      3.25 o
   7   3  10       19.56       14.26      3.07 o
   8   3  10        0.27       -2.55      2.55 o
   9   3  10        8.61        7.59      2.94 o
  10   3  10        8.98        5.57      3.10 o
  11   3  10       22.98       32.33      3.79 o
  12   3  10        2.52       -2.55      3.77 o
  13   3  10        0.03        4.05      6.03 o
  14   3  10        0.21       -5.36      5.36 o
 -15   4  10        3.05        2.18      4.15 o
 -14   4  10        2.35        0.82      3.63 o
 -13   4  10        2.13        0.07      6.53 o
 -12   4  10       53.74       43.34      4.61 o
 -11   4  10       77.16       60.18      4.82 o
 -10   4  10       11.36        9.06      2.77 o
  -9   4  10       37.23       32.10      3.63 o
  -8   4  10        0.07       -1.90      2.13 o
  -7   4  10       62.53       62.48      5.60 o
  -6   4  10       28.66       24.81      3.68 o
  -5   4  10      164.04      163.34      4.13 o
  -4   4  10       93.74       84.47      3.00 o
  -3   4  10      107.32      106.48      3.24 o
  -2   4  10       56.74       58.04      2.34 o
  -1   4  10      109.69      110.35      4.90 o
   0   4  10        0.30        0.12      1.20 o
   1   4  10       17.84       18.86      1.53 o
   2   4  10       72.59       81.39      2.72 o
   3   4  10      113.78      112.68      5.07 o
   4   4  10       55.45       47.50      3.10 o
   5   4  10       37.21       27.19      2.91 o
   6   4  10       42.97       35.96      3.11 o
   7   4  10        1.11       -1.78      2.34 o
   8   4  10       79.24       64.09      3.90 o
   9   4  10       34.15       26.93      4.12 o
  10   4  10       21.43       23.57      4.13 o
  11   4  10       45.14       57.28      5.24 o
  12   4  10       16.31       16.01      6.73 o
  13   4  10        1.08        5.65      5.74 o
 -15   5  10        2.99        7.34      8.39 o
 -14   5  10        1.59       -3.91      3.91 o
 -13   5  10        3.98        4.31      3.77 o
 -12   5  10        8.05       11.16      3.91 o
 -11   5  10        2.82        7.54      3.52 o
 -10   5  10       21.85       18.79      3.07 o
  -9   5  10        5.25       -2.14      2.96 o
  -8   5  10       26.92       25.06      3.01 o
  -7   5  10        1.13       -1.25      2.69 o
  -6   5  10       31.68       27.33      3.42 o
  -5   5  10       74.06       83.11      4.46 o
  -4   5  10      261.95      278.47      6.56 o
  -3   5  10      197.56      194.59      5.29 o
  -2   5  10        0.09        1.77      2.04 o
  -1   5  10      127.49      120.95      4.32 o
   0   5  10       41.69       36.09      2.54 o
   1   5  10       29.05       29.49      2.80 o
   2   5  10       75.02       72.45      5.45 o
   3   5  10        0.99        0.19      2.03 o
   4   5  10      248.21      213.57      5.92 o
   5   5  10      287.64      228.52      7.91 o
   6   5  10        7.97        5.63      3.00 o
   7   5  10       17.56       15.64      3.50 o
   8   5  10        7.21        9.01      3.22 o
   9   5  10       11.97       12.25      3.72 o
  10   5  10        6.90       12.11      3.80 o
  11   5  10        3.07        0.95      4.96 o
  12   5  10        1.80        2.59      4.00 o
  13   5  10       32.75       46.91      7.04 o
 -14   6  10        0.02       -0.57      6.78 o
 -13   6  10        0.19        0.69      3.91 o
 -12   6  10        0.76        8.07      3.82 o
 -11   6  10        0.49        3.39      3.52 o
 -10   6  10       22.60       22.26      3.27 o
  -9   6  10       10.95       10.63      2.92 o
  -8   6  10        0.00       -1.49      2.53 o
  -7   6  10       14.74       15.70      2.89 o
  -6   6  10       54.47       52.97      5.07 o
  -5   6  10        3.92        3.25      2.44 o
  -4   6  10       95.92      103.94      4.54 o
  -3   6  10        1.55       -1.78      2.44 o
  -2   6  10       48.33       35.36      3.31 o
  -1   6  10      176.34      172.45      6.18 o
   0   6  10        6.43        0.73      2.49 o
   1   6  10        0.87        5.05      2.64 o
   2   6  10       24.65       20.70      3.06 o
   3   6  10       10.24        8.08      2.75 o
   4   6  10        0.63        0.52      2.20 o
   5   6  10       78.60       78.90      3.97 o
   6   6  10        1.92        1.41      2.36 o
   7   6  10        9.43        6.12      2.45 o
   8   6  10        0.66       -3.00      3.00 o
   9   6  10        0.58       -2.50      3.43 o
  10   6  10        0.64       -0.67      3.50 o
  11   6  10        2.95       10.10      4.00 o
  12   6  10       19.39       19.39      5.93 o
 -13   7  10        1.07        4.44      3.98 o
 -12   7  10        0.75       -1.33      6.74 o
 -11   7  10        0.37       -3.30      3.30 o
 -10   7  10        0.27       -1.26      2.85 o
  -9   7  10        0.38       -0.14      2.83 o
  -8   7  10        0.89        0.52      2.70 o
  -7   7  10        0.00       -2.48      2.48 o
  -6   7  10        0.13       -2.47      2.47 o
  -5   7  10        1.27       -0.63      2.52 o
  -4   7  10        1.42        1.07      2.36 o
  -3   7  10        8.37        9.56      2.50 o
  -2   7  10        2.19        0.29      2.20 o
  -1   7  10        0.17        3.62      2.28 o
   0   7  10       15.80       17.70      2.95 o
   1   7  10        0.39        1.48      2.30 o
   2   7  10        0.12       -0.59      2.23 o
   3   7  10        0.44        1.41      2.34 o
   4   7  10       15.81       16.21      3.10 o
   5   7  10        1.26        3.81      2.47 o
   6   7  10        0.64       -1.20      2.36 o
   7   7  10        3.28        1.82      3.30 o
   8   7  10        2.86       -1.52      3.22 o
   9   7  10        5.83        2.04      3.69 o
  10   7  10        0.50        1.75      3.91 o
  11   7  10        4.42        7.44      4.13 o
 -12   8  10        0.09       -1.61      3.72 o
 -11   8  10        1.57        2.53      3.61 o
 -10   8  10        0.99       -2.00      3.30 o
  -9   8  10        7.87        4.77      3.16 o
  -8   8  10        1.24       -1.67      2.83 o
  -7   8  10       10.59        9.06      2.96 o
  -6   8  10        1.88        0.16      2.66 o
  -5   8  10        6.42       10.64      2.87 o
  -4   8  10       14.18       13.02      2.87 o
  -3   8  10       77.70       76.37      4.10 o
  -2   8  10       30.80       37.91      4.09 o
  -1   8  10       98.30       96.57      4.51 o
   0   8  10      148.14      167.95      5.78 o
   1   8  10       49.44       55.37      3.60 o
   2   8  10       36.40       35.89      3.20 o
   3   8  10        4.99        6.94      2.53 o
   4   8  10       13.01       13.57      2.73 o
   5   8  10       32.09       32.21      3.44 o
   6   8  10        6.86        3.22      2.72 o
   7   8  10        0.77        0.50      3.37 o
   8   8  10       23.79       29.78      4.52 o
   9   8  10        1.12       10.86      3.98 o
  10   8  10        9.26       11.89      4.39 o
 -10   9  10        2.20       -3.63      3.63 o
  -9   9  10        3.51        8.46      3.80 o
  -8   9  10        1.23        2.51      3.86 o
  -7   9  10        5.59        7.44      3.13 o
  -6   9  10       31.16       40.68      3.85 o
  -5   9  10        1.87        0.05      2.90 o
  -4   9  10        4.09        0.73      2.78 o
  -3   9  10       24.17       25.72      3.36 o
  -2   9  10      133.42      139.71      5.68 o
  -1   9  10        2.34        2.34      4.01 o
   0   9  10       21.18       22.15      3.12 o
   1   9  10        0.72        0.02      2.48 o
   2   9  10        2.31        0.92      2.58 o
   3   9  10       39.68       46.09      3.64 o
   4   9  10       58.94       67.50      4.14 o
   5   9  10        0.22        0.69      2.73 o
   6   9  10        6.30        7.74      3.79 o
   7   9  10        3.47        5.88      3.90 o
   8   9  10        0.11        1.70      3.84 o
  -8  10  10        3.86        2.91      4.50 o
  -7  10  10        0.65       -0.12      3.06 o
  -6  10  10        2.04        1.48      3.06 o
  -5  10  10        3.96        4.22      3.24 o
  -4  10  10       17.32       17.62      3.25 o
  -3  10  10        0.41        3.37      2.78 o
  -2  10  10        4.44        8.12      2.88 o
  -1  10  10        0.27       -2.03      2.58 o
   0  10  10        1.32        1.65      2.68 o
   1  10  10        3.04        1.94      2.87 o
   2  10  10        0.95       -2.01      2.62 o
   3  10  10        0.14        2.12      2.82 o
   4  10  10        0.06       -0.98      2.73 o
   5  10  10        8.58       15.32      4.03 o
   6  10  10        1.86        4.31      3.90 o
  -5  11  10        0.04       -1.34      3.63 o
  -4  11  10        0.00       -3.08      4.92 o
  -3  11  10        0.00       -2.84      2.84 o
  -2  11  10        1.19       -2.60      2.60 o
  -1  11  10        0.07       -1.97      2.76 o
   0  11  10        4.79        5.63      3.03 o
   1  11  10        0.40       -2.63      2.63 o
   2  11  10        1.65       -1.36      3.03 o
   3  11  10        0.32       -2.36      2.84 o
   4  11  10        2.60       19.39     10.48 o
 -16   1  11        2.54        5.83      5.89 o
 -15   1  11        0.19        8.12      5.66 o
 -14   1  11        3.13        1.62      3.23 o
 -13   1  11        0.26       -2.98      2.98 o
 -12   1  11        1.26        0.32      2.82 o
 -11   1  11       10.43        7.96      2.86 o
 -10   1  11       11.91       10.94      2.23 o
  -9   1  11       20.76       20.61      2.45 o
  -8   1  11       26.45       27.08      2.57 o
  -7   1  11       14.51       12.40      2.75 o
  -6   1  11      106.94      113.67      4.99 o
  -5   1  11       18.64       20.49      2.42 o
  -4   1  11        0.16       -1.76      1.76 o
  -3   1  11       18.32       17.29      2.22 o
  -2   1  11       57.32       59.21      2.94 o
  -1   1  11       68.34       73.23      3.19 o
   0   1  11       42.89       40.40      2.55 o
   1   1  11       22.36       19.03      2.28 o
   2   1  11      216.94      211.75      5.82 o
   3   1  11      529.64      500.38      9.49 o
   4   1  11        7.23        7.03      3.03 o
   5   1  11      375.18      376.97      8.29 o
   6   1  11       27.36       27.51      2.97 o
   7   1  11       22.30       18.51      2.88 o
   8   1  11       11.97        8.82      2.70 o
   9   1  11       19.39       22.13      3.06 o
  10   1  11        0.55        1.40      3.61 o
  11   1  11        5.13       10.60      5.16 o
  12   1  11        1.08        2.62      3.95 o
  13   1  11       30.93       39.08      6.85 o
  14   1  11        9.79       15.78      9.96 o
 -15   2  11        1.05        2.13      5.52 o
 -14   2  11        1.84        5.09      3.84 o
 -13   2  11        0.92       -3.52      3.52 o
 -12   2  11        0.07       -0.88      3.52 o
 -11   2  11        0.43       -0.02      2.70 o
 -10   2  11        4.33        8.80      2.21 o
  -9   2  11        9.31       10.52      2.21 o
  -8   2  11       35.59       34.46      2.61 o
  -7   2  11        0.36       -1.00      1.94 o
  -6   2  11        4.63        1.89      1.90 o
  -5   2  11        9.24        7.59      1.94 o
  -4   2  11       42.16       47.43      3.18 o
  -3   2  11        5.95        6.97      1.97 o
  -2   2  11       40.94       41.15      2.60 o
  -1   2  11       42.24       45.11      2.66 o
   0   2  11        2.04       -0.76      1.65 o
   1   2  11        0.61       -0.30      2.27 o
   2   2  11       22.27       20.45      2.34 o
   3   2  11       34.09       33.51      2.72 o
   4   2  11       18.98       23.64      2.55 o
   5   2  11       99.79       94.13      4.04 o
   6   2  11       53.38       42.75      3.25 o
   7   2  11       49.85       43.97      3.24 o
   8   2  11       10.34        8.00      3.49 o
   9   2  11        1.21       -0.95      3.30 o
  10   2  11       30.15       26.18      4.33 o
  11   2  11        1.18       -1.19      3.20 o
  12   2  11        0.45       -3.40      3.40 o
  13   2  11        0.35       -3.67      5.50 o
 -15   3  11        1.75        3.85      4.17 o
 -14   3  11        5.80        0.31      4.38 o
 -13   3  11        0.05        0.52      3.74 o
 -12   3  11        0.13       -0.69      4.86 o
 -11   3  11        6.68        1.49      4.62 o
 -10   3  11       23.70       21.27      4.39 o
  -9   3  11        0.78       -0.42      2.23 o
  -8   3  11        0.24        0.60      1.97 o
  -7   3  11      110.71      114.87      5.30 o
  -6   3  11        1.04        2.01      1.84 o
  -5   3  11        1.78        2.57      1.81 o
  -4   3  11       46.06       44.33      2.50 o
  -3   3  11        3.79        1.47      1.77 o
  -2   3  11        5.24        5.63      1.63 o
  -1   3  11        4.10        5.13      1.88 o
   0   3  11        2.76        2.86      1.69 o
   1   3  11       31.59       32.81      2.65 o
   2   3  11       20.35       21.75      2.14 o
   3   3  11       13.95       18.38      3.18 o
   4   3  11       49.75       50.52      2.92 o
   5   3  11        3.25        0.67      2.81 o
   6   3  11        6.83       -0.20      2.60 o
   7   3  11       18.72       25.15      3.25 o
   8   3  11       39.03       30.59      3.45 o
   9   3  11       21.77       26.09      3.47 o
  10   3  11       23.38       22.63      3.93 o
  11   3  11        1.97        4.66      4.00 o
  12   3  11       12.81       17.00      4.47 o
  13   3  11        0.01       -5.29      5.29 o
 -15   4  11        0.03       -5.03      5.86 o
 -14   4  11        0.08        0.83      3.95 o
 -13   4  11        0.15       -1.98      6.20 o
 -12   4  11        4.62        2.87      3.77 o
 -11   4  11       53.53       50.85      4.82 o
 -10   4  11        2.58       -1.43      3.49 o
  -9   4  11       37.62       27.90      4.23 o
  -8   4  11       53.76       45.69      3.41 o
  -7   4  11      147.02      158.57      5.53 o
  -6   4  11      136.58      148.01      5.35 o
  -5   4  11       14.11       15.24      2.95 o
  -4   4  11       25.33       28.54      2.74 o
  -3   4  11       68.36       75.70      4.61 o
  -2   4  11      175.57      178.01      5.92 o
  -1   4  11        2.44       -0.82      3.11 o
   0   4  11        4.16        5.72      2.13 o
   1   4  11        5.25       -0.04      2.03 o
   2   4  11       27.07       22.77      3.47 o
   3   4  11        0.30       -1.11      2.17 o
   4   4  11       94.83       73.62      3.79 o
   5   4  11        7.86        2.93      2.45 o
   6   4  11        1.35        0.22      2.72 o
   7   4  11        2.40        2.84      2.45 o
   8   4  11       10.20        7.11      3.52 o
   9   4  11        1.71        1.33      3.42 o
  10   4  11        9.38       11.18      4.03 o
  11   4  11       12.39       24.71      4.73 o
  12   4  11        8.34       14.58      4.67 o
  13   4  11        6.85       15.88      6.11 o
 -14   5  11        9.34        2.73      4.35 o
 -13   5  11        0.88       -0.25      3.98 o
 -12   5  11       23.33       21.01      4.21 o
 -11   5  11        2.25        3.84      3.63 o
 -10   5  11        3.22        3.75      2.81 o
  -9   5  11        7.91        8.78      2.88 o
  -8   5  11       55.64       63.46      4.52 o
  -7   5  11       64.23       59.61      4.48 o
  -6   5  11        2.22       -0.48      3.00 o
  -5   5  11       74.25       70.00     10.57 o
  -4   5  11      133.96      144.01      6.14 o
  -3   5  11      368.54      367.24      8.17 o
  -2   5  11       18.00       18.03      3.33 o
  -1   5  11       60.07       58.07      3.30 o
   0   5  11        0.02       -1.55      1.93 o
   1   5  11        1.02       -0.36      2.12 o
   2   5  11       25.76       18.83      2.50 o
   3   5  11       99.00       94.01      4.24 o
   4   5  11       33.36       30.84      3.74 o
   5   5  11       66.50       55.03      4.29 o
   6   5  11        9.24        1.27      3.65 o
   7   5  11        4.94        2.65      3.22 o
   8   5  11       11.08       11.22      4.15 o
   9   5  11       14.43       19.18      8.23 o
  10   5  11        1.38        6.63      3.82 o
  11   5  11        9.37       12.91      4.21 o
  12   5  11        0.14       -0.32      4.17 o
 -13   6  11        0.07       -2.88      3.98 o
 -12   6  11        0.11        4.36      3.82 o
 -11   6  11        0.41        0.87      3.63 o
 -10   6  11        0.02       -1.23      2.81 o
  -9   6  11        0.18       -0.11      2.74 o
  -8   6  11        0.26       -2.43      2.66 o
  -7   6  11        8.54       12.07      3.01 o
  -6   6  11       33.85       36.94      4.77 o
  -5   6  11        1.24        0.93      2.44 o
  -4   6  11       33.25       25.82      3.43 o
  -3   6  11        3.39        1.82      3.02 o
  -2   6  11        1.13        1.24      2.68 o
  -1   6  11       34.03       24.97      4.16 o
   0   6  11        8.13        6.06      2.75 o
   1   6  11       60.00       65.12      4.36 o
   2   6  11       24.97       26.57      4.04 o
   3   6  11       15.87        9.18      3.00 o
   4   6  11       44.33       31.13      5.61 o
   5   6  11        6.10        4.90      3.20 o
   6   6  11        3.98        3.90      2.52 o
   7   6  11        0.01       -3.42      3.42 o
   8   6  11        0.37       -0.77      3.30 o
   9   6  11        1.01        3.44      3.61 o
  10   6  11       11.39       18.00      4.29 o
  11   6  11        0.00        5.44      4.28 o
 -12   7  11        0.01        2.70      5.08 o
 -11   7  11        0.10        5.35      3.72 o
 -10   7  11        0.00        0.43      3.01 o
  -9   7  11        0.02        3.84      3.01 o
  -8   7  11        0.24       -3.25      3.25 o
  -7   7  11        1.23        1.99      2.79 o
  -6   7  11        0.08       -0.46      2.57 o
  -5   7  11        8.94        6.07      2.74 o
  -4   7  11        4.15        5.47      2.66 o
  -3   7  11       50.52       41.92      3.43 o
  -2   7  11        0.22       -0.46      3.25 o
  -1   7  11        1.55        5.48      2.41 o
   0   7  11        1.97        4.58      2.44 o
   1   7  11        2.51       -0.54      2.41 o
   2   7  11       23.87       23.53      2.91 o
   3   7  11      100.25       95.09      6.05 o
   4   7  11        0.16        3.21      2.50 o
   5   7  11        8.18        7.87      2.75 o
   6   7  11        3.41        2.11      2.64 o
   7   7  11        0.00       -1.46      3.30 o
   8   7  11        0.23       -3.39      3.39 o
   9   7  11        0.01        4.76      3.82 o
  10   7  11       14.38       21.51      4.95 o
 -11   8  11        0.09       -1.71      3.72 o
 -10   8  11        7.03        1.13      3.32 o
  -9   8  11        5.33        7.98      3.38 o
  -8   8  11        2.84        7.44      3.17 o
  -7   8  11        2.64        0.00      4.24 o
  -6   8  11        1.40       -0.24      2.83 o
  -5   8  11        5.87        5.48      2.95 o
  -4   8  11        3.40        0.45      3.08 o
  -3   8  11       16.98       13.58      2.90 o
  -2   8  11        4.34        3.80      2.95 o
  -1   8  11        3.29        1.97      2.57 o
   0   8  11       26.38       27.46      3.77 o
   1   8  11        0.17        0.38      2.47 o
   2   8  11        2.60        4.64      2.68 o
   3   8  11       28.38       32.60      3.63 o
   4   8  11        0.28        4.46      3.03 o
   5   8  11       10.14        8.44      2.96 o
   6   8  11        4.09        4.28      3.53 o
   7   8  11        0.20        0.57      3.68 o
   8   8  11        1.33        5.18      3.98 o
   9   8  11        1.35        2.23      4.00 o
 -10   9  11        0.01        0.52      3.72 o
  -9   9  11        2.68        1.89      3.42 o
  -8   9  11        0.10       -0.69      3.20 o
  -7   9  11        2.69        0.39      3.28 o
  -6   9  11        0.89       -2.88      3.05 o
  -5   9  11        0.80        3.79      3.04 o
  -4   9  11       11.80        9.87      3.00 o
  -3   9  11        8.45       14.77      3.48 o
  -2   9  11       78.24       75.46      4.35 o
  -1   9  11       41.77       40.24      3.58 o
   0   9  11        8.46        6.27      2.90 o
   1   9  11        0.78        2.10      2.65 o
   2   9  11        0.42        1.85      2.83 o
   3   9  11       22.89       28.96      3.97 o
   4   9  11        5.43        8.13      3.01 o
   5   9  11        0.75       -2.32      2.83 o
   6   9  11       10.68        6.23      4.22 o
   7   9  11       22.79       40.62      4.92 o
   8   9  11        0.17        8.35      4.21 o
  -7  10  11        0.01        5.00      3.31 o
  -6  10  11       35.08       29.89      3.93 o
  -5  10  11       18.76       15.64      3.50 o
  -4  10  11        1.31        1.31      3.08 o
  -3  10  11        1.65        3.85      4.41 o
  -2  10  11        1.52        1.41      2.76 o
  -1  10  11        4.29        7.43      2.95 o
   0  10  11        4.56        5.63      2.90 o
   1  10  11        0.81        6.22      2.95 o
   2  10  11        8.89        6.81      3.93 o
   3  10  11        0.11        0.09      2.98 o
   4  10  11        5.49        6.13      3.19 o
   5  10  11        5.32        3.09      3.95 o
  -4  11  11        2.76        0.34      3.59 o
  -3  11  11        5.45        5.30      3.17 o
  -2  11  11        0.01        2.45      3.07 o
  -1  11  11        0.11       -0.84      3.31 o
   0  11  11        0.42        2.72      2.98 o
   1  11  11        0.18        2.58      3.56 o
   2  11  11        2.42        2.29      3.43 o
 -15   0  12        0.46        3.14      7.86 o
 -14   0  12        0.07        4.14      5.15 o
 -13   0  12       32.01       22.08      5.15 o
 -12   0  12        1.57        1.07      4.15 o
 -11   0  12       19.95       22.85      4.78 o
 -10   0  12        6.59        5.36      2.85 o
  -9   0  12        0.58       -1.66      5.08 o
  -8   0  12       15.74       25.43      4.25 o
  -7   0  12       28.89       32.62      4.45 o
  -6   0  12        3.03       -1.45      3.13 o
  -5   0  12      262.37      280.45      9.64 o
  -4   0  12      972.67     1020.39     23.90 o
  -3   0  12        6.45        6.69      3.13 o
  -2   0  12       15.33       10.91      4.19 o
  -1   0  12       59.34       59.69      4.62 o
   0   0  12        0.36       -2.76      2.76 o
   1   0  12      562.17      564.60     15.01 o
   2   0  12     1067.67     1086.35     35.90 o
   3   0  12       12.11        1.57      3.71 o
   4   0  12     1540.45     1504.67     34.09 o
   5   0  12      945.47      963.42     23.34 o
   6   0  12       50.40       55.58      6.29 o
   7   0  12       20.88       23.51      5.77 o
   8   0  12       16.29       28.60      4.78 o
   9   0  12       10.30       16.71      4.53 o
  10   0  12      135.28      163.00     13.63 o
  11   0  12       11.14       22.54      8.39 o
  12   0  12        0.05        8.91      7.86 o
  13   0  12       24.42       19.92      8.91 o
 -15   1  12        0.42        2.93      8.91 o
 -14   1  12        0.50       -4.50      4.99 o
 -13   1  12        0.62        0.10      3.80 o
 -12   1  12        3.15        5.92      3.10 o
 -11   1  12        0.01       -0.07      2.81 o
 -10   1  12        0.53        1.15      2.45 o
  -9   1  12       64.23       60.62      3.39 o
  -8   1  12       38.49       38.98      2.95 o
  -7   1  12       46.58       45.94      4.46 o
  -6   1  12       53.36       50.23      3.34 o
  -5   1  12       16.73       12.45      2.48 o
  -4   1  12       15.53       19.08      2.55 o
  -3   1  12       33.62       30.36      2.66 o
  -2   1  12      177.23      184.29      5.23 o
  -1   1  12       88.24       84.25      3.64 o
   0   1  12       10.44        8.92      2.57 o
   1   1  12      434.07      413.44      8.44 o
   2   1  12        1.36       -2.22      2.22 o
   3   1  12      782.50      756.83     13.36 o
   4   1  12       19.76       21.85      2.82 o
   5   1  12        3.88        8.32      2.95 o
   6   1  12        0.15       -1.74      2.32 o
   7   1  12        6.85       10.72      3.48 o
   8   1  12        5.96        2.22      2.79 o
   9   1  12        1.69       -1.15      3.39 o
  10   1  12        1.97        7.75      3.86 o
  11   1  12       10.02       13.32      5.36 o
  12   1  12       18.68       40.90      7.04 o
  13   1  12        2.56        0.03      7.86 o
 -15   2  12        0.79        5.96      5.89 o
 -14   2  12        0.00       -3.63      3.93 o
 -13   2  12        1.53        2.15      5.15 o
 -12   2  12        1.36       -3.50      3.50 o
 -11   2  12        0.36       -1.34      3.52 o
 -10   2  12       16.41       20.54      3.04 o
  -9   2  12        0.23        3.06      2.19 o
  -8   2  12        0.42        3.59      2.18 o
  -7   2  12       16.47       18.19      2.45 o
  -6   2  12       42.28       44.49      2.89 o
  -5   2  12       18.94       17.51      2.29 o
  -4   2  12       20.87       20.89      2.45 o
  -3   2  12        9.34        7.83      2.19 o
  -2   2  12       21.44       21.51      2.34 o
  -1   2  12       42.59       44.12      2.86 o
   0   2  12        2.68       -0.74      1.96 o
   1   2  12       22.05       22.26      2.45 o
   2   2  12       66.83       63.78      3.30 o
   3   2  12        9.91       10.43      2.33 o
   4   2  12       24.60       21.11      2.65 o
   5   2  12       11.10        7.16      2.87 o
   6   2  12        9.50       14.15      3.33 o
   7   2  12       25.93       21.75      3.89 o
   8   2  12       37.41       43.59      4.54 o
   9   2  12        0.58       -0.33      3.42 o
  10   2  12       41.46       56.07      7.04 o
  11   2  12        5.10        4.77      3.52 o
  12   2  12        0.62        0.43      3.93 o
  13   2  12        0.35       -8.39      8.39 o
 -15   3  12        0.38       -1.67      4.12 o
 -14   3  12        0.57       -3.91      5.25 o
 -13   3  12        0.04       -4.01      4.01 o
 -12   3  12        0.77       -3.43      4.78 o
 -11   3  12        7.55       -2.91      4.62 o
 -10   3  12        0.18        1.37      2.72 o
  -9   3  12        0.36        4.97      3.48 o
  -8   3  12       17.16       19.39      2.86 o
  -7   3  12        3.77        5.16      2.48 o
  -6   3  12       14.92       18.15      2.23 o
  -5   3  12       45.06       49.34      2.78 o
  -4   3  12        5.19        6.92      2.37 o
  -3   3  12        2.09       -1.68      1.68 o
  -2   3  12        4.16        2.50      2.61 o
  -1   3  12       13.29       15.45      2.07 o
   0   3  12        0.47       -0.24      1.73 o
   1   3  12       18.26       16.90      2.18 o
   2   3  12        1.97        0.37      1.81 o
   3   3  12        0.18        0.70      2.72 o
   4   3  12       12.78       13.50      3.43 o
   5   3  12        7.35       11.65      3.22 o
   6   3  12        0.06        0.43      2.91 o
   7   3  12        2.94       -1.26      2.74 o
   8   3  12       33.94       31.80      3.61 o
   9   3  12       15.38       13.30      3.47 o
  10   3  12       38.48       50.15      5.24 o
  11   3  12        0.00       -1.74      3.98 o
  12   3  12        0.02       -3.98      3.98 o
 -14   4  12        0.81       -0.84      6.35 o
 -13   4  12        0.08        0.44      4.05 o
 -12   4  12        0.95       -3.70      3.70 o
 -11   4  12       37.75       36.12      4.61 o
 -10   4  12       12.42        6.94      3.39 o
  -9   4  12      111.15      111.55      5.93 o
  -8   4  12        4.52        6.70      6.08 o
  -7   4  12      196.95      241.60      6.78 o
  -6   4  12      161.73      173.66      5.84 o
  -5   4  12       10.57       12.45      2.60 o
  -4   4  12       24.02       24.17      2.87 o
  -3   4  12        0.14        0.00      2.17 o
  -2   4  12       38.93       39.70      3.25 o
  -1   4  12      150.64      143.04      5.06 o
   0   4  12      162.45      149.06      5.18 o
   1   4  12       97.06       89.86      3.94 o
   2   4  12      191.58      154.40      5.44 o
   3   4  12       40.60       31.16      3.07 o
   4   4  12        9.93       18.88      2.92 o
   5   4  12        0.49       -0.35      2.90 o
   6   4  12        6.79        1.60      2.72 o
   7   4  12       59.43       41.25      4.41 o
   8   4  12        1.41        1.88      3.52 o
   9   4  12        2.31        1.63      3.61 o
  10   4  12       11.34       11.15      4.11 o
  11   4  12        0.01        0.52      3.93 o
  12   4  12        9.96       18.34      4.69 o
 -14   5  12        7.10        0.90      4.46 o
 -13   5  12        7.91        7.04      4.29 o
 -12   5  12        1.50        3.31      4.04 o
 -11   5  12        8.55        4.29      5.17 o
 -10   5  12        7.79       12.07      3.33 o
  -9   5  12        3.13        0.60      3.50 o
  -8   5  12        0.07       -2.10      3.03 o
  -7   5  12       23.92       20.11      3.50 o
  -6   5  12       25.70       22.65      4.47 o
  -5   5  12        4.97        5.11      3.12 o
  -4   5  12      178.74      186.66      7.06 o
  -3   5  12       70.35       72.09      6.00 o
  -2   5  12        5.49        2.18      2.89 o
  -1   5  12        8.15        7.74      2.89 o
   0   5  12        6.79        2.95      2.95 o
   1   5  12       40.50       31.51      3.74 o
   2   5  12        4.40        0.83      2.89 o
   3   5  12        3.39        7.18      3.06 o
   4   5  12       35.48       32.46      4.44 o
   5   5  12      114.34      100.09      5.65 o
   6   5  12       57.38       40.82      4.96 o
   7   5  12        3.18        5.52      3.52 o
   8   5  12        8.83        9.36      3.80 o
   9   5  12        5.61        6.69      3.82 o
  10   5  12        1.79        5.13      3.91 o
  11   5  12        1.67        7.59      4.24 o
 -13   6  12        2.07       11.61      4.48 o
 -12   6  12        0.56       -2.20      3.80 o
 -11   6  12        0.06       -0.46      3.68 o
 -10   6  12        0.04        1.25      3.13 o
  -9   6  12        0.00        2.65      3.04 o
  -8   6  12       13.59       12.30      3.13 o
  -7   6  12       12.97        8.38      3.71 o
  -6   6  12        8.89        7.77      2.85 o
  -5   6  12       13.94        9.40      3.26 o
  -4   6  12       31.11       31.12      3.63 o
  -3   6  12        3.47        5.24      3.21 o
  -2   6  12        1.23        2.35      3.03 o
  -1   6  12        0.51        1.75      2.80 o
   0   6  12       17.21       23.74      3.43 o
   1   6  12       36.38       36.53      5.22 o
   2   6  12        0.88        3.06      2.90 o
   3   6  12        6.94       10.74      3.22 o
   4   6  12        0.40        2.78      3.08 o
   5   6  12        0.03       -2.05      3.16 o
   6   6  12        4.89        5.33      2.81 o
   7   6  12        0.99        2.89      3.50 o
   8   6  12        6.71       13.29      4.03 o
   9   6  12       15.27       15.26      4.24 o
  10   6  12       22.47       37.96      5.13 o
  11   6  12        5.24        7.24      5.17 o
 -12   7  12        0.55        0.22      4.13 o
 -11   7  12        1.15       -2.34      4.39 o
 -10   7  12        0.25        2.16      3.34 o
  -9   7  12        0.60        1.19      3.17 o
  -8   7  12        0.57       -2.91      2.91 o
  -7   7  12        1.69        0.31      2.83 o
  -6   7  12        0.02       -0.69      2.70 o
  -5   7  12        0.74        1.44      3.86 o
  -4   7  12        0.01       -1.90      2.62 o
  -3   7  12        0.79        0.60      2.59 o
  -2   7  12        0.08       -1.76      2.44 o
  -1   7  12        1.30        1.00      2.57 o
   0   7  12        0.33       -2.39      2.39 o
   1   7  12       46.38       46.78      6.01 o
   2   7  12       17.60       23.50      3.31 o
   3   7  12        0.74       -2.02      2.57 o
   4   7  12        3.32        4.18      2.70 o
   5   7  12        0.02       -2.66      2.66 o
   6   7  12        1.63       -3.42      3.42 o
   7   7  12        2.31        4.59      3.77 o
   8   7  12        2.56        4.24      5.57 o
   9   7  12       22.72       24.79      5.35 o
  10   7  12        0.37       -3.41      4.82 o
 -10   8  12        0.41        1.12      6.19 o
  -9   8  12        4.10       12.33      3.48 o
  -8   8  12        0.47        6.71      3.37 o
  -7   8  12        4.49        2.70      3.18 o
  -6   8  12        7.83        3.89      3.01 o
  -5   8  12        0.53       -3.63      3.63 o
  -4   8  12        5.87        7.33      3.03 o
  -3   8  12        6.41        7.49      4.69 o
  -2   8  12        0.07       -1.30      2.70 o
  -1   8  12        1.41        3.55      3.48 o
   0   8  12       27.78       28.94      3.38 o
   1   8  12       48.38       50.32      3.88 o
   2   8  12       34.32       33.57      3.54 o
   3   8  12        9.55        7.04      4.92 o
   4   8  12        9.76       10.33      2.96 o
   5   8  12        0.42        3.61      2.79 o
   6   8  12        0.16        0.14      3.52 o
   7   8  12        1.24        5.89      3.91 o
   8   8  12        2.51        6.42      5.53 o
  -9   9  12        0.73       -0.31      3.54 o
  -8   9  12        4.62        8.58      4.69 o
  -7   9  12        0.17       -1.12      3.65 o
  -6   9  12       16.74       15.14      3.57 o
  -5   9  12       20.31       19.86      3.67 o
  -4   9  12       25.66       28.85      3.56 o
  -3   9  12       13.61       11.80      3.20 o
  -2   9  12       21.78       22.32      4.16 o
  -1   9  12        4.69        5.77      2.96 o
   0   9  12        2.48        3.98      2.89 o
   1   9  12        1.25        0.73      3.61 o
   2   9  12       12.63       10.95      3.14 o
   3   9  12        0.25       -2.58      2.80 o
   4   9  12       10.15       13.41      4.90 o
   5   9  12        6.52       10.11      3.90 o
   6   9  12        0.02       -2.47      3.84 o
   7   9  12        1.87       -4.53      4.53 o
  -6  10  12        5.08        7.55      3.61 o
  -5  10  12       42.90       44.99      4.35 o
  -4  10  12        1.64       -0.36      3.17 o
  -3  10  12       12.85        7.83      3.21 o
  -2  10  12       10.32       12.84      3.35 o
  -1  10  12        3.68       -0.69      3.07 o
   0  10  12        8.82       11.11      3.19 o
   1  10  12       14.67       25.12      3.62 o
   2  10  12        5.31       10.22      3.32 o
   3  10  12       17.58       15.65      3.53 o
   4  10  12       11.71       17.02      3.58 o
 -15   1  13        0.52        3.14      8.39 o
 -14   1  13        0.03       -5.24      5.24 o
 -13   1  13        0.61        2.93      3.98 o
 -12   1  13        0.69       -3.67      3.72 o
 -11   1  13        0.57        1.28      2.97 o
 -10   1  13        7.91        3.38      3.09 o
  -9   1  13        0.41        0.70      2.39 o
  -8   1  13        9.05        5.82      2.37 o
  -7   1  13       38.03       40.49      3.45 o
  -6   1  13       31.78       40.34      4.01 o
  -5   1  13       12.86       13.92      2.95 o
  -4   1  13        5.99       -0.68      2.28 o
  -3   1  13        5.31        4.34      2.28 o
  -2   1  13       17.87       16.05      2.55 o
  -1   1  13       24.95       18.75      2.60 o
   0   1  13        3.57        1.43      2.50 o
   1   1  13      100.24      100.58      4.32 o
   2   1  13       31.90       41.88      3.24 o
   3   1  13      485.21      476.87      9.75 o
   4   1  13      275.21      276.49      7.23 o
   5   1  13        4.37        6.91      2.66 o
   6   1  13        4.79        9.82      3.25 o
   7   1  13       27.67       35.71      3.40 o
   8   1  13        0.70        0.66      3.39 o
   9   1  13       35.01       37.65      4.61 o
  10   1  13        4.62        6.01      4.14 o
  11   1  13       25.87       33.08      8.12 o
  12   1  13       31.07       35.39     11.79 o
 -14   2  13        0.04       -2.12      3.99 o
 -13   2  13        0.00       -3.61      4.91 o
 -12   2  13        2.31       -1.05      4.78 o
 -11   2  13        2.79        3.47      3.70 o
 -10   2  13        1.01       -0.95      2.65 o
  -9   2  13        1.66        1.57      2.72 o
  -8   2  13        0.92       -2.11      2.11 o
  -7   2  13        0.11       -0.52      2.09 o
  -6   2  13        0.25       -0.51      2.25 o
  -5   2  13        0.36        0.43      2.47 o
  -4   2  13        5.99        2.95      2.19 o
  -3   2  13        0.03        1.17      2.19 o
  -2   2  13       21.80       23.87      2.55 o
  -1   2  13       94.18       95.34      4.04 o
   0   2  13       56.69       61.94      3.30 o
   1   2  13        9.66       11.24      2.72 o
   2   2  13       12.53        7.78      2.33 o
   3   2  13        7.02        5.22      2.33 o
   4   2  13       12.21       14.52      2.61 o
   5   2  13       36.28       32.29      4.28 o
   6   2  13       26.79       38.33      6.16 o
   7   2  13        0.17       -1.22      3.33 o
   8   2  13        5.67        6.82      3.68 o
   9   2  13        4.46        7.20      3.72 o
  10   2  13        3.05        1.96      4.11 o
  11   2  13        0.57        1.03      5.67 o
  12   2  13        0.81       -6.81      6.81 o
 -14   3  13        1.01       -3.16      4.95 o
 -13   3  13        1.23       -3.84      3.84 o
 -12   3  13        0.20        3.80      4.99 o
 -11   3  13        0.13       -0.52      4.82 o
 -10   3  13       49.40       50.45      5.10 o
  -9   3  13       31.44       37.01      3.44 o
  -8   3  13       26.62       25.75      3.20 o
  -7   3  13        0.26       -1.13      2.55 o
  -6   3  13        3.40        4.19      2.55 o
  -5   3  13        0.87       -2.46      2.57 o
  -4   3  13       17.10       11.92      2.73 o
  -3   3  13        0.29        1.56      2.46 o
  -2   3  13        0.37        0.06      2.38 o
  -1   3  13       21.06       20.81      3.78 o
   0   3  13       47.23       45.54      3.72 o
   1   3  13       37.87       32.76      4.01 o
   2   3  13        1.59       -0.87      2.72 o
   3   3  13        9.24        7.86      3.03 o
   4   3  13        3.43        4.37      3.03 o
   5   3  13       24.08       22.74      3.72 o
   6   3  13        9.22        8.78      4.04 o
   7   3  13       43.79       45.82      5.37 o
   8   3  13       31.07       36.05      3.92 o
   9   3  13        0.07       -0.31      3.82 o
  10   3  13       17.54       17.88      4.52 o
  11   3  13        2.69       -0.04      5.67 o
  12   3  13        0.44        0.86      4.47 o
 -14   4  13        0.60        0.52      4.39 o
 -13   4  13        7.70       11.97      4.30 o
 -12   4  13        3.69        2.27      4.05 o
 -11   4  13        3.22       -1.26      4.62 o
 -10   4  13        1.54        4.52      3.47 o
  -9   4  13        0.51       -1.59      3.30 o
  -8   4  13       48.58       43.06      4.33 o
  -7   4  13       33.89       43.60      4.43 o
  -6   4  13       91.42       91.61      5.07 o
  -5   4  13        0.50        3.86      2.65 o
  -4   4  13       36.92       40.27      3.39 o
  -3   4  13       13.45       14.31      2.60 o
  -2   4  13        8.69        6.44      2.57 o
  -1   4  13       54.45       56.00      4.06 o
   0   4  13       20.59       24.91      3.40 o
   1   4  13        1.64        2.17      2.38 o
   2   4  13        0.63       -1.28      2.42 o
   3   4  13       22.52       16.56      2.91 o
   4   4  13       14.12       12.35      2.85 o
   5   4  13       48.90       38.69      5.75 o
   6   4  13        0.42        2.15      3.30 o
   7   4  13        1.53       -2.34      3.90 o
   8   4  13        5.41        3.78      5.29 o
   9   4  13        0.84       -0.56      4.19 o
  10   4  13        1.88        4.94      4.11 o
  11   4  13       11.71       20.81      4.90 o
 -13   5  13        0.99       -5.67      5.67 o
 -12   5  13       10.46        6.84      4.31 o
 -11   5  13        1.10        4.81      3.77 o
 -10   5  13        6.70       10.64      3.34 o
  -9   5  13       15.60       13.32      3.82 o
  -8   5  13       17.04       17.93      3.82 o
  -7   5  13       14.73       17.49      4.62 o
  -6   5  13       24.33       24.09      3.80 o
  -5   5  13       12.89        9.80      3.62 o
  -4   5  13       28.67       26.52      3.80 o
  -3   5  13       24.78       27.71      3.68 o
  -2   5  13        7.35       11.19      3.19 o
  -1   5  13       31.09       26.09      3.68 o
   0   5  13       15.23       13.28      3.30 o
   1   5  13        0.42       -1.99      2.85 o
   2   5  13        0.34       -0.04      3.00 o
   3   5  13       11.28        5.65      3.56 o
   4   5  13        1.35        5.81      3.42 o
   5   5  13       25.22       23.23      4.00 o
   6   5  13        3.91        6.92      3.52 o
   7   5  13        0.57       -0.02      3.52 o
   8   5  13        0.07       -1.92      3.63 o
   9   5  13        2.00        7.53      4.13 o
  10   5  13        1.37        2.36      4.14 o
  11   5  13        4.56        9.20      4.61 o
 -12   6  13        0.36        3.25      4.00 o
 -11   6  13        0.34        3.67      4.03 o
 -10   6  13        0.30       -3.63      3.63 o
  -9   6  13        0.81        1.57      3.14 o
  -8   6  13        0.06       -2.85      2.85 o
  -7   6  13       12.92       13.39      3.24 o
  -6   6  13        0.20        1.85      3.19 o
  -5   6  13        3.37        4.66      3.22 o
  -4   6  13        0.19        0.72      3.06 o
  -3   6  13       13.53       10.88      3.68 o
  -2   6  13        8.66        8.71      3.88 o
  -1   6  13        0.08        1.39      3.12 o
   0   6  13        0.17       -2.95      2.95 o
   1   6  13       18.17       17.05      3.56 o
   2   6  13      124.72      103.02      5.65 o
   3   6  13        2.65        6.52      3.37 o
   4   6  13       12.91        9.21      3.68 o
   5   6  13        1.32       -3.22      3.22 o
   6   6  13       16.68       19.94      4.13 o
   7   6  13        0.10        2.65      4.58 o
   8   6  13       17.92       22.43      5.41 o
   9   6  13        0.80        3.30      4.21 o
  10   6  13       23.87       37.38      5.24 o
 -11   7  13        1.14        4.19      4.24 o
 -10   7  13        0.70        1.39      4.90 o
  -9   7  13        0.57       -0.71      3.19 o
  -8   7  13        0.26       -2.30      3.16 o
  -7   7  13        2.52        1.65      3.10 o
  -6   7  13        5.48       -1.85      3.01 o
  -5   7  13        0.73       -1.80      2.71 o
  -4   7  13        0.18       -2.70      2.70 o
  -3   7  13       15.80       18.37      3.93 o
  -2   7  13        2.16        2.97      4.24 o
  -1   7  13       25.80       28.46      4.84 o
   0   7  13        0.77        3.54      3.89 o
   1   7  13        5.16        2.68      2.74 o
   2   7  13        8.37        8.67      5.07 o
   3   7  13        5.66        6.42      2.91 o
   4   7  13        3.76        0.55      2.79 o
   5   7  13        1.46        0.83      2.86 o
   6   7  13        1.95        2.20      3.70 o
   7   7  13        0.18        6.83      4.13 o
   8   7  13       22.42       28.67      4.78 o
   9   7  13       36.00       56.22      8.74 o
 -10   8  13        0.13       -3.14      3.93 o
  -9   8  13        4.43        4.96      3.64 o
  -8   8  13        0.00       -1.85      3.24 o
  -7   8  13        0.02       -2.15      5.31 o
  -6   8  13       11.41       11.02      3.40 o
  -5   8  13        0.00       -0.38      3.06 o
  -4   8  13        2.03        0.27      3.04 o
  -3   8  13        0.87        2.20      2.96 o
  -2   8  13        0.00       -2.77      2.77 o
  -1   8  13        0.16       -2.58      2.83 o
   0   8  13       58.20       66.75      4.42 o
   1   8  13       14.25       20.50      3.48 o
   2   8  13        2.91        7.00      3.04 o
   3   8  13        0.14        0.59      2.93 o
   4   8  13        2.08        0.86      2.93 o
   5   8  13        0.14        1.42      3.10 o
   6   8  13       16.60       19.69      4.39 o
   7   8  13        1.55        2.60      4.21 o
  -8   9  13        1.16       -3.44      3.44 o
  -7   9  13        3.09        6.25      3.86 o
  -6   9  13        9.61       18.92      3.70 o
  -5   9  13        0.26       -0.27      3.10 o
  -4   9  13        2.46        0.48      3.15 o
  -3   9  13        7.52        9.81      4.09 o
  -2   9  13        0.01       -3.01      3.01 o
  -1   9  13       25.77       24.26      3.67 o
   0   9  13        0.06       -3.04      3.04 o
   1   9  13        5.07        6.02      3.17 o
   2   9  13        5.74        6.23      3.10 o
   3   9  13        3.35        1.66      3.14 o
   4   9  13        4.22        1.61      3.47 o
   5   9  13        0.19        2.01      3.93 o
  -5  10  13       29.49       26.73     11.01 o
  -4  10  13       11.79       11.46      3.52 o
  -3  10  13        0.45        4.04      3.30 o
  -2  10  13        0.34        3.82      3.32 o
  -1  10  13        0.23       -0.31      3.24 o
   0  10  13        0.09        0.13      3.23 o
   1  10  13        2.30        0.53      3.38 o
   2  10  13        0.58       -0.09      3.93 o
 -14   0  14        1.47        2.62      8.39 o
 -13   0  14        0.00        4.72      7.86 o
 -12   0  14       28.84       28.42      5.74 o
 -11   0  14        0.43        4.65     11.53 o
 -10   0  14        0.38       -4.03      4.03 o
  -9   0  14        6.14        6.86      4.25 o
  -8   0  14        2.11        7.72      4.45 o
  -7   0  14       16.22       23.39      4.72 o
  -6   0  14        1.52       -1.99      3.51 o
  -5   0  14      121.98      142.59      8.91 o
  -4   0  14        0.01       -3.51      3.51 o
  -3   0  14        2.18       -0.29      4.98 o
  -2   0  14      330.29      332.99     11.10 o
  -1   0  14       71.39       79.93      5.77 o
   0   0  14        0.07       -3.27      3.27 o
   1   0  14       58.92       60.22      5.36 o
   2   0  14      122.03      133.05      7.41 o
   3   0  14        4.11        3.41      3.65 o
   4   0  14       32.99       38.66      4.78 o
   5   0  14       74.16       64.31      5.77 o
   6   0  14       16.24       22.96      4.53 o
   7   0  14       18.78       26.48      4.65 o
   8   0  14        0.19       -6.81      6.81 o
   9   0  14        0.14        8.39      7.86 o
  10   0  14       18.32       22.01      8.91 o
  11   0  14        4.02        0.52      8.39 o
 -14   1  14        1.02        7.86      8.39 o
 -13   1  14        0.05       -4.08      4.08 o
 -12   1  14        0.63        0.60      6.19 o
 -11   1  14        2.80        2.36      3.80 o
 -10   1  14        2.53        1.81      3.06 o
  -9   1  14        0.02       -2.39      2.39 o
  -8   1  14       30.45       34.08      3.16 o
  -7   1  14       33.76       39.05      3.51 o
  -6   1  14        0.12       -2.48      2.48 o
  -5   1  14       37.27       32.16      3.17 o
  -4   1  14        0.28       -2.28      2.28 o
  -3   1  14       12.39        4.54      2.65 o
  -2   1  14       15.06       15.81      2.70 o
  -1   1  14      134.22      123.01      4.82 o
   0   1  14       25.25       20.91      2.92 o
   1   1  14       88.30       96.16      4.46 o
   2   1  14      172.30      175.61      5.96 o
   3   1  14        9.14        9.51      2.66 o
   4   1  14       63.01       67.78      3.98 o
   5   1  14       54.15       55.54      3.95 o
   6   1  14        7.70       11.32      3.70 o
   7   1  14        2.10        3.95      3.55 o
   8   1  14        0.78        2.89      3.70 o
   9   1  14        1.18        6.20      4.00 o
  10   1  14       11.81       13.63      5.93 o
  11   1  14        4.54        9.70      6.30 o
 -14   2  14        3.80       -0.87      5.52 o
 -13   2  14        3.34       10.65      5.74 o
 -12   2  14        0.14       -4.78      4.78 o
 -11   2  14        0.36       -4.77      4.77 o
 -10   2  14        0.01       -3.47      3.47 o
  -9   2  14       42.68       50.32      3.98 o
  -8   2  14        6.38        4.18      4.23 o
  -7   2  14        2.64       -0.29      2.68 o
  -6   2  14       13.51       14.61      2.93 o
  -5   2  14        7.34       10.91      2.55 o
  -4   2  14        0.18       -2.23      2.23 o
  -3   2  14        2.40       -2.65      2.65 o
  -2   2  14        0.01       -2.14      2.14 o
  -1   2  14       67.90       76.05      4.39 o
   0   2  14      461.89      492.56      9.80 o
   1   2  14       66.76       70.77      3.86 o
   2   2  14        0.07       -0.03      2.33 o
   3   2  14        4.35        9.26      3.22 o
   4   2  14       22.35       15.55      3.91 o
   5   2  14        7.28        8.36      4.45 o
   6   2  14        3.91        6.81      3.63 o
   7   2  14       13.80        9.29      4.03 o
   8   2  14       15.47       27.94      4.52 o
   9   2  14       58.30       81.91      6.04 o
  10   2  14        0.01       -1.99      4.05 o
  11   2  14        5.34       -1.42      5.89 o
 -13   3  14        0.54       -4.47      5.52 o
 -12   3  14        3.05        0.32      5.15 o
 -11   3  14        7.43        7.16      6.81 o
 -10   3  14       52.42       51.65      7.86 o
  -9   3  14        9.02       13.63      3.77 o
  -8   3  14        5.21        5.29      2.92 o
  -7   3  14       31.20       35.03      3.57 o
  -6   3  14        0.78        0.68      2.60 o
  -5   3  14       21.54       19.20      3.13 o
  -4   3  14       53.25       53.36      3.75 o
  -3   3  14       30.92       30.93      3.25 o
  -2   3  14       22.35       20.97      3.07 o
  -1   3  14        0.69       -1.57      2.60 o
   0   3  14       13.70       14.29      3.22 o
   1   3  14        3.63       -0.33      3.91 o
   2   3  14       28.64       22.00      5.06 o
   3   3  14        0.39        4.19      3.03 o
   4   3  14        0.92       -0.41      3.49 o
   5   3  14        5.72        4.46      3.42 o
   6   3  14        0.00        0.05      3.30 o
   7   3  14        1.31        1.23      3.17 o
   8   3  14        8.68       12.78      4.33 o
   9   3  14        0.60       -1.32      6.24 o
  10   3  14       15.59       23.88      5.02 o
  11   3  14        4.85        5.62      5.90 o
 -13   4  14        0.34       -3.98      4.77 o
 -12   4  14        1.11       -3.98      3.98 o
 -11   4  14        4.25       -0.79      5.19 o
 -10   4  14       19.41       11.41      4.99 o
  -9   4  14        1.65        0.15      3.42 o
  -8   4  14        6.30       11.90      3.72 o
  -7   4  14       15.76       20.62      3.93 o
  -6   4  14       89.62       95.92      5.73 o
  -5   4  14        1.15       -0.34      3.19 o
  -4   4  14       25.38       28.42      3.82 o
  -3   4  14       22.10       19.62      2.97 o
  -2   4  14       17.01       20.71      3.40 o
  -1   4  14       18.89       18.80      2.84 o
   0   4  14        6.25        2.67      2.54 o
   1   4  14       35.35       42.60      3.40 o
   2   4  14        0.98       -2.21      2.46 o
   3   4  14       12.43        6.72      2.86 o
   4   4  14        0.06       -2.60      2.60 o
   5   4  14        3.95        4.72      3.61 o
   6   4  14        8.93        4.54      3.72 o
   7   4  14        1.97       -0.24      3.82 o
   8   4  14        6.38       10.53      4.13 o
   9   4  14       21.53       34.06      5.68 o
  10   4  14       10.39       12.83      4.73 o
 -12   5  14       10.26        8.02      4.52 o
 -11   5  14        0.02        0.45      4.11 o
 -10   5  14        1.20        5.19      3.91 o
  -9   5  14        0.74        0.54      3.52 o
  -8   5  14        0.00       -0.46      3.52 o
  -7   5  14        3.58       -1.39      3.50 o
  -6   5  14        0.36        3.17      3.42 o
  -5   5  14       36.88       29.02      3.93 o
  -4   5  14       10.95       10.34      3.61 o
  -3   5  14       12.88        6.77      3.50 o
  -2   5  14        1.71        1.97      3.19 o
  -1   5  14        1.47        0.31      3.12 o
   0   5  14        4.65        2.31      3.19 o
   1   5  14       16.32       17.58      3.53 o
   2   5  14        9.77        3.58      3.30 o
   3   5  14        0.00       -3.22      3.22 o
   4   5  14       18.86       14.04      3.82 o
   5   5  14        0.62       -0.85      3.52 o
   6   5  14        9.24        5.20      4.07 o
   7   5  14        5.00        6.03      4.13 o
   8   5  14        1.58       11.02      4.43 o
   9   5  14        4.29        7.92      6.78 o
  10   5  14        3.10        5.85      4.52 o
 -11   6  14        2.32        0.85      4.11 o
 -10   6  14        2.08       -0.73      3.72 o
  -9   6  14        3.90        3.29      3.27 o
  -8   6  14        0.01        3.09      3.25 o
  -7   6  14        1.60       -1.46      3.93 o
  -6   6  14        6.10        3.27      3.53 o
  -5   6  14        0.03       -0.97      6.07 o
  -4   6  14        7.98        8.44      3.53 o
  -3   6  14        2.93        1.70      3.26 o
  -2   6  14        0.37        0.36      5.40 o
  -1   6  14        0.93       -1.28      3.39 o
   0   6  14       11.19       15.69      3.59 o
   1   6  14        1.00        1.18      3.37 o
   2   6  14      114.28      114.91      6.27 o
   3   6  14       10.72       11.59      3.74 o
   4   6  14        0.22        2.35      3.61 o
   5   6  14        2.30        1.03      3.82 o
   6   6  14        0.68        1.16      3.61 o
   7   6  14        5.09        8.04      4.24 o
   8   6  14       11.89       19.39      4.82 o
   9   6  14        7.09        2.97      4.33 o
 -10   7  14        0.14       -3.72      3.72 o
  -9   7  14        0.73       -0.10      4.61 o
  -8   7  14        1.92        2.81      3.39 o
  -7   7  14        0.20       -1.52      3.80 o
  -6   7  14        0.01        1.12      3.20 o
  -5   7  14        0.86       -2.76      2.93 o
  -4   7  14        2.28        2.53      3.10 o
  -3   7  14        7.00        7.21      3.14 o
  -2   7  14        2.16       -0.01      4.20 o
  -1   7  14       15.59       12.90      3.74 o
   0   7  14        3.43        2.37      4.02 o
   1   7  14        0.46       -1.38      5.36 o
   2   7  14        0.37       -0.03      3.56 o
   3   7  14        0.65       -2.37      2.79 o
   4   7  14        1.53        1.56      2.97 o
   5   7  14        0.99        1.36      4.01 o
   6   7  14       11.62       20.20      4.52 o
   7   7  14       13.01       15.78      4.52 o
   8   7  14       45.05       64.78      6.04 o
  -9   8  14        0.06       -0.29      3.54 o
  -8   8  14        2.22        3.37      3.60 o
  -7   8  14        0.03       -2.85      3.28 o
  -6   8  14        0.14        1.48      3.31 o
  -5   8  14        0.21       -0.99      3.14 o
  -4   8  14        1.60        0.37      3.17 o
  -3   8  14        0.18       -2.96      2.96 o
  -2   8  14        4.51        1.05      3.11 o
  -1   8  14        4.57        9.02      3.40 o
   0   8  14        2.07        4.72      3.11 o
   1   8  14        6.54       16.05      3.51 o
   2   8  14        2.25        0.55      3.11 o
   3   8  14        3.35        2.25      3.40 o
   4   8  14        0.32       -3.71      3.78 o
   5   8  14        0.00        2.17      5.30 o
   6   8  14        1.35        0.61      5.70 o
  -6   9  14        1.94       -1.80      3.40 o
  -5   9  14        3.12       -1.43      4.81 o
  -4   9  14        5.42        6.08      3.53 o
  -3   9  14       19.05       26.06      3.85 o
  -2   9  14        9.06       16.20      3.61 o
  -1   9  14        1.40        2.57      3.25 o
   0   9  14        4.66        9.72      3.38 o
   1   9  14        0.00        0.44      3.14 o
   2   9  14        0.68       -1.55      3.21 o
   3   9  14        5.97        7.65      3.48 o
   4   9  14        0.80       -3.31      3.31 o
 -13   1  15        2.21       -8.39      8.39 o
 -12   1  15        2.87        1.28      4.31 o
 -11   1  15        0.00       -3.77      3.77 o
 -10   1  15        0.68        0.37      3.91 o
  -9   1  15        2.22        1.19      3.04 o
  -8   1  15        1.01       -2.49      2.97 o
  -7   1  15       24.86       26.03      4.46 o
  -6   1  15        0.35        1.83      2.70 o
  -5   1  15       28.46       29.02      3.18 o
  -4   1  15        2.97        2.08      2.55 o
  -3   1  15        1.98       -0.30      2.48 o
  -2   1  15       20.55       14.49      2.75 o
  -1   1  15      146.14      153.69      5.56 o
   0   1  15        9.39        2.56      2.58 o
   1   1  15       79.41       96.52      4.50 o
   2   1  15      293.83      299.66      7.58 o
   3   1  15        0.75       -1.26      2.58 o
   4   1  15        0.08        0.98      3.39 o
   5   1  15        0.53        4.68      4.09 o
   6   1  15        0.90        5.23      3.77 o
   7   1  15       72.89       84.16      7.73 o
   8   1  15       44.16       53.60      5.25 o
   9   1  15        0.02       -2.10      5.56 o
  10   1  15        9.36        9.78      6.11 o
  11   1  15        1.29       -6.29      6.29 o
 -13   2  15        1.68        3.73      5.89 o
 -12   2  15        0.24        0.28      7.60 o
 -11   2  15       13.33       18.73      5.74 o
 -10   2  15       14.38       12.05      4.21 o
  -9   2  15        4.80        6.19      3.24 o
  -8   2  15       10.81        8.13      5.07 o
  -7   2  15        1.43        0.92      2.95 o
  -6   2  15        0.00       -2.97      2.97 o
  -5   2  15        3.19       -2.50      3.55 o
  -4   2  15       32.09       35.44      3.93 o
  -3   2  15        4.95        0.17      3.03 o
  -2   2  15       64.50       58.89      4.54 o
  -1   2  15       14.21       10.31      3.33 o
   0   2  15      253.62      274.45     14.53 o
   1   2  15      117.41      109.45      5.75 o
   2   2  15       48.92       53.24      4.77 o
   3   2  15       10.81       12.65      3.72 o
   4   2  15       20.54       23.13      4.03 o
   5   2  15       12.25       17.82      4.03 o
   6   2  15       31.58       36.10      4.52 o
   7   2  15       67.32       79.87      5.83 o
   8   2  15       19.05       34.11      6.04 o
   9   2  15       15.91       25.00      4.82 o
  10   2  15        0.22       -8.39      8.39 o
 -13   3  15        2.05        3.05      5.89 o
 -12   3  15        0.00       -2.39      5.29 o
 -11   3  15        0.00        4.34      5.36 o
 -10   3  15        0.75        2.02      5.15 o
  -9   3  15       58.45       76.37      5.72 o
  -8   3  15        0.01        2.78      3.61 o
  -7   3  15       25.94       24.18      3.53 o
  -6   3  15        0.32       -1.03      2.86 o
  -5   3  15        1.70        0.85      2.83 o
  -4   3  15        0.84        0.22      2.79 o
  -3   3  15        1.84       -1.02      2.70 o
  -2   3  15        3.38        3.35      3.01 o
  -1   3  15       38.60       35.32      3.48 o
   0   3  15       16.32       11.95      3.22 o
   1   3  15        9.56       12.67      3.42 o
   2   3  15        2.28        3.56      3.24 o
   3   3  15        0.60        2.95      3.30 o
   4   3  15       31.83       36.02      4.31 o
   5   3  15        0.53       -2.35      3.76 o
   6   3  15        2.77       -2.25      3.20 o
   7   3  15        9.22        3.45      4.21 o
   8   3  15        0.00       -3.91      3.91 o
   9   3  15        3.09        5.03      4.43 o
  10   3  15        4.29       10.21      4.72 o
 -12   4  15        6.60        3.35      6.03 o
 -11   4  15        0.07       -3.46      4.99 o
 -10   4  15        8.66       13.38      7.60 o
  -9   4  15        0.23        8.03      4.00 o
  -8   4  15        0.08        1.01      3.61 o
  -7   4  15       45.91       47.59      4.84 o
  -6   4  15       15.98       19.53      4.13 o
  -5   4  15        8.03        4.94      3.61 o
  -4   4  15       37.68       36.04      4.29 o
  -3   4  15        1.42        4.49      3.50 o
  -2   4  15        4.57        6.36      2.91 o
  -1   4  15        5.15        1.37      2.70 o
   0   4  15        3.09        3.69      2.74 o
   1   4  15        0.73        0.94      2.80 o
   2   4  15        0.99       -2.15      3.30 o
   3   4  15       10.64       10.19      4.14 o
   4   4  15       15.34        9.64      3.80 o
   5   4  15        0.22       -1.32      3.61 o
   6   4  15        0.28       -0.90      3.72 o
   7   4  15        2.37        4.31      4.33 o
   8   4  15        0.00        1.56      4.21 o
   9   4  15        3.54       10.97      4.69 o
 -11   5  15        9.72        6.54      4.41 o
 -10   5  15        0.09       -1.05      5.19 o
  -9   5  15        3.18        2.69      4.55 o
  -8   5  15        5.34       -0.70      3.93 o
  -7   5  15        0.62        5.30      3.72 o
  -6   5  15        0.39        3.71      3.72 o
  -5   5  15       12.40       13.36      3.87 o
  -4   5  15        0.83        6.72      3.56 o
  -3   5  15       10.04       11.50      3.62 o
  -2   5  15        2.48        7.30      3.48 o
  -1   5  15       16.64       16.58      4.37 o
   0   5  15        0.48       -3.06      3.26 o
   1   5  15        0.01        3.13      3.47 o
   2   5  15        4.78        2.22      3.47 o
   3   5  15        0.06        2.17      3.61 o
   4   5  15        9.53       12.85      4.00 o
   5   5  15       12.72       15.32      4.21 o
   6   5  15       13.19       11.73      4.43 o
   7   5  15        5.67        8.51      4.52 o
   8   5  15        4.93        6.99      4.54 o
   9   5  15        6.93        9.52      4.63 o
 -10   6  15        0.27       -2.72      3.91 o
  -9   6  15        0.57        2.07      3.47 o
  -8   6  15        3.41        3.58      3.39 o
  -7   6  15        2.15       -2.42      3.68 o
  -6   6  15        6.77        4.81      3.74 o
  -5   6  15        1.59       -1.77      3.56 o
  -4   6  15        3.97        4.47      3.62 o
  -3   6  15        1.24        0.50      3.43 o
  -2   6  15        6.80        8.99      3.68 o
  -1   6  15        7.15        4.87      3.68 o
   0   6  15        0.02       -3.50      3.87 o
   1   6  15        1.88        4.61      3.93 o
   2   6  15       15.28       12.12      3.90 o
   3   6  15       17.18        6.99      5.27 o
   4   6  15        0.15       -1.51      3.68 o
   5   6  15       14.44       14.13      4.43 o
   6   6  15        0.01        3.28      4.00 o
   7   6  15       11.24       13.47      6.26 o
   8   6  15        3.18        7.27      5.95 o
  -9   7  15        0.78       -0.75      3.58 o
  -8   7  15        0.46        2.10      3.50 o
  -7   7  15        0.81        4.06      3.71 o
  -6   7  15        9.54       10.36      3.54 o
  -5   7  15        0.11       -1.46      3.30 o
  -4   7  15        0.78       -3.08      3.08 o
  -3   7  15        4.90       10.23      7.60 o
  -2   7  15       44.24       38.94      4.72 o
  -1   7  15       18.80       26.70      4.46 o
   0   7  15       33.12       41.89      4.78 o
   1   7  15        5.56        2.66      3.58 o
   2   7  15        1.81       -1.08      3.53 o
   3   7  15        1.50       11.05      3.91 o
   4   7  15        8.23       11.98      3.55 o
   5   7  15       10.82       18.94      3.78 o
   6   7  15        5.36        6.40      4.21 o
  -7   8  15        0.20        2.56      4.56 o
  -6   8  15        2.94        0.57      3.37 o
  -5   8  15        0.10       -1.03      3.44 o
  -4   8  15        1.33        0.66      3.34 o
  -3   8  15        1.50       -0.43      3.25 o
  -2   8  15        7.36       11.68      3.58 o
  -1   8  15        1.80        0.26      3.40 o
   0   8  15        1.60        2.13      3.86 o
   1   8  15       23.72       22.94      3.81 o
   2   8  15        3.11        2.61      3.24 o
   3   8  15        2.35        5.96      3.48 o
   4   8  15        1.31        2.94      4.40 o
  -4   9  15        0.25        0.12      3.40 o
  -3   9  15        1.04        2.80      3.51 o
  -2   9  15        0.01        1.85      3.93 o
  -1   9  15        1.49        5.19      3.50 o
   0   9  15        3.96        3.16      3.41 o
   1   9  15        0.49        2.38      3.38 o
 -13   0  16        0.14       -5.24      8.39 o
 -12   0  16        0.85        2.10      8.39 o
 -11   0  16        5.17        4.19      7.86 o
 -10   0  16        0.90       -6.81      6.81 o
  -9   0  16        0.32        5.09      4.53 o
  -8   0  16        2.09        0.86      4.03 o
  -7   0  16        0.67       -0.60      3.77 o
  -6   0  16        3.76       -1.48      4.03 o
  -5   0  16       11.16       13.33      4.15 o
  -4   0  16       10.57        6.67      4.03 o
  -3   0  16        0.25        3.07      3.77 o
  -2   0  16        2.36       -3.14      4.98 o
  -1   0  16       31.03       30.40      4.78 o
   0   0  16       35.51       29.23      4.78 o
   1   0  16        3.88        2.00      3.88 o
   2   0  16       62.06       76.65      6.27 o
   3   0  16        1.50        6.58      4.03 o
   4   0  16       17.53       25.83      4.78 o
   5   0  16        0.48        3.14      7.34 o
   6   0  16       21.12       24.11      8.91 o
   7   0  16       13.06       14.68      8.39 o
   8   0  16       14.78       22.01      8.91 o
   9   0  16        5.16       -2.62      8.91 o
  10   0  16        0.02       -8.39      8.39 o
 -13   1  16        0.68       -8.39      8.39 o
 -12   1  16        0.26        1.05      8.39 o
 -11   1  16        0.09       -2.52      4.08 o
 -10   1  16        0.08       -1.59      4.44 o
  -9   1  16        0.36       -3.06      3.06 o
  -8   1  16        4.82        2.15      3.86 o
  -7   1  16        3.44        0.12      3.61 o
  -6   1  16        0.05       -0.12      2.85 o
  -5   1  16        5.49        5.91      2.85 o
  -4   1  16        2.80       -1.20      2.72 o
  -3   1  16        1.62        1.93      2.65 o
  -2   1  16        0.91        1.50      2.65 o
  -1   1  16       29.01       30.14      3.32 o
   0   1  16        0.02       -0.67      2.56 o
   1   1  16        0.78       -2.51      5.30 o
   2   1  16       21.76       20.03      4.84 o
   3   1  16        4.28        3.49      3.61 o
   4   1  16       25.22       32.28      8.23 o
   5   1  16        2.62       10.74      3.93 o
   6   1  16       18.34       22.87      4.47 o
   7   1  16        6.32       -1.46      5.36 o
   8   1  16        0.40        8.88      8.91 o
   9   1  16        1.41       -5.56      5.56 o
  10   1  16        0.63       -5.93      5.93 o
 -12   2  16       11.28        3.18      5.66 o
 -11   2  16        0.72       -5.15      5.15 o
 -10   2  16        0.37        7.65      5.52 o
  -9   2  16        0.03       -0.81      3.24 o
  -8   2  16        5.66        2.38      3.32 o
  -7   2  16        9.81        3.99      3.24 o
  -6   2  16       17.55       18.43      3.58 o
  -5   2  16       22.80       18.84      3.78 o
  -4   2  16       70.84       76.07      5.13 o
  -3   2  16       18.91       24.87      4.03 o
  -2   2  16       12.28       14.77      3.63 o
  -1   2  16       24.23       24.02      4.05 o
   0   2  16       25.80       34.83      4.33 o
   1   2  16       28.13       29.86      5.43 o
   2   2  16        5.81        9.22      4.37 o
   3   2  16        3.42       -1.71      3.42 o
   4   2  16        8.28       14.60      3.93 o
   5   2  16        2.48       -2.04      3.72 o
   6   2  16        3.44        0.68      4.13 o
   7   2  16       37.37       46.88      5.21 o
   8   2  16        9.62        8.75      4.39 o
   9   2  16        7.73       -5.24      8.39 o
 -12   3  16        3.11       -2.62      8.39 o
 -11   3  16        0.11       10.03      5.66 o
 -10   3  16        0.03       -7.34      7.34 o
  -9   3  16       35.52       43.11      5.09 o
  -8   3  16        1.87        3.67      3.93 o
  -7   3  16        9.52       16.77      4.45 o
  -6   3  16       10.57        6.13      3.32 o
  -5   3  16        4.90        5.58      3.53 o
  -4   3  16       21.73       22.84      3.54 o
  -3   3  16      167.30      194.59      6.99 o
  -2   3  16        3.70        3.17      2.97 o
  -1   3  16        0.24        2.55      2.97 o
   0   3  16       14.17       19.12      3.61 o
   1   3  16        9.93       12.01      3.42 o
   2   3  16        0.51       -3.22      3.22 o
   3   3  16        1.83        5.93      3.72 o
   4   3  16        0.16        0.30      3.63 o
   5   3  16        1.29        3.10      3.82 o
   6   3  16        0.61       -2.35      5.87 o
   7   3  16        5.59        5.91      4.47 o
   8   3  16       13.13       20.26      4.92 o
   9   3  16        0.83       -2.96      4.60 o
 -11   4  16        3.16        0.10      5.52 o
 -10   4  16        0.50       -5.19      5.19 o
  -9   4  16        1.42        5.83      3.98 o
  -8   4  16        0.51        1.92      3.93 o
  -7   4  16        3.95        2.80      4.53 o
  -6   4  16        2.52       -0.68      3.82 o
  -5   4  16        9.04        7.48      3.91 o
  -4   4  16        2.27        2.60      3.68 o
  -3   4  16        5.06        3.52      4.66 o
  -2   4  16        3.25        0.27      3.50 o
  -1   4  16        1.28       -0.82      3.42 o
   0   4  16        2.36        2.24      3.68 o
   1   4  16        0.97       -3.50      3.50 o
   2   4  16        5.00       -1.40      3.63 o
   3   4  16        4.86        5.59      3.93 o
   4   4  16        0.53        2.21      3.91 o
   5   4  16        0.57       -1.22      3.93 o
   6   4  16        2.29        7.59      4.43 o
   7   4  16        0.03        2.96      4.52 o
   8   4  16        1.80       -2.67      4.43 o
 -10   5  16        0.08       -6.40      8.91 o
  -9   5  16        0.21        3.07      4.13 o
  -8   5  16        0.20       -3.56      3.82 o
  -7   5  16        0.83        0.81      4.63 o
  -6   5  16        2.55       -2.26      6.51 o
  -5   5  16        0.82       -2.00      3.68 o
  -4   5  16        5.39        9.20      4.52 o
  -3   5  16        1.19       -0.71      5.23 o
  -2   5  16        0.98       -0.64      3.68 o
  -1   5  16        1.26        3.17      3.68 o
   0   5  16        0.04       -3.52      3.52 o
   1   5  16        2.39        4.76      3.72 o
   2   5  16        5.82       -3.59      3.61 o
   3   5  16        0.14       -3.71      3.71 o
   4   5  16        0.99       -2.39      3.82 o
   5   5  16        0.02        2.88      5.00 o
   6   5  16        8.55       13.75      7.81 o
   7   5  16        0.28        0.04      4.43 o
  -9   6  16        0.56        2.96      3.65 o
  -8   6  16        6.00        6.96      4.21 o
  -7   6  16        0.02       -0.94      4.05 o
  -6   6  16        0.13       -2.73      6.70 o
  -5   6  16        0.00       -3.68      3.68 o
  -4   6  16        6.77        9.15      4.11 o
  -3   6  16        4.88        5.17      3.87 o
  -2   6  16        4.36       -1.17      3.68 o
  -1   6  16        4.12       -1.44      3.86 o
   0   6  16        0.12        1.28      3.74 o
   1   6  16        5.05        6.67      3.93 o
   2   6  16        0.40       -0.04      3.82 o
   3   6  16       14.70        8.61      4.33 o
   4   6  16        7.56       14.84      5.27 o
   5   6  16       51.79       63.51      6.00 o
   6   6  16       24.19       42.18      5.54 o
  -8   7  16        0.10        1.10      3.63 o
  -7   7  16        3.06       -1.29      3.69 o
  -6   7  16        1.07        2.66      3.54 o
  -5   7  16        1.25       -1.09      4.16 o
  -4   7  16        0.08        1.38      3.93 o
  -3   7  16       10.49       30.66      9.33 o
  -2   7  16       11.02       23.81      5.26 o
  -1   7  16       29.67       38.98      4.94 o
   0   7  16        6.59        8.98      5.33 o
   1   7  16        0.32        1.96      7.50 o
   2   7  16        0.31        4.32      7.20 o
   3   7  16       14.26       16.90      4.69 o
   4   7  16       11.58       23.16      4.08 o
   5   7  16        1.03        2.45      4.24 o
  -5   8  16        0.70       -0.80      3.48 o
  -4   8  16        0.31       -0.41      3.46 o
  -3   8  16        4.23        0.99      6.66 o
  -2   8  16        0.02        2.51      3.54 o
  -1   8  16        2.30        4.28      3.51 o
   0   8  16        0.21        1.26      4.01 o
   1   8  16        1.70        7.64      3.51 o
   2   8  16        3.09        7.39      3.58 o
 -12   1  17        1.37        6.81      8.91 o
 -11   1  17        0.13        2.10      8.39 o
 -10   1  17        0.12       -0.89      4.03 o
  -9   1  17        0.47       -3.86      3.86 o
  -8   1  17        0.03       -3.33      3.33 o
  -7   1  17        2.89        4.98      3.77 o
  -6   1  17        0.02        1.45      3.70 o
  -5   1  17       29.29       38.99      4.61 o
  -4   1  17       35.12       35.37      4.41 o
  -3   1  17        0.75        0.10      3.39 o
  -2   1  17        8.40        1.08      3.52 o
  -1   1  17       10.79       11.87      3.70 o
   0   1  17        0.01        2.36      3.61 o
   1   1  17       31.92       36.05      4.43 o
   2   1  17        0.89        3.40      5.50 o
   3   1  17        2.22        8.09      4.76 o
   4   1  17        1.28       -3.55      3.55 o
   5   1  17        0.01       -3.36      3.86 o
   6   1  17       14.49       18.42      6.11 o
   7   1  17        2.10       -5.56      5.56 o
   8   1  17        0.06       -5.93      5.93 o
 -11   2  17        0.40        6.11      5.41 o
 -10   2  17       15.83       11.55      5.66 o
  -9   2  17        1.04        3.23      3.91 o
  -8   2  17       18.20       25.63      4.16 o
  -7   2  17        6.82        5.64      3.38 o
  -6   2  17        1.55        1.09      3.38 o
  -5   2  17        1.46        4.91      3.39 o
  -4   2  17        9.81        4.24      4.07 o
  -3   2  17        3.16        3.67      3.63 o
  -2   2  17       22.93       31.35      6.03 o
  -1   2  17       88.26       83.56      5.74 o
   0   2  17        1.81        6.21      3.70 o
   1   2  17       55.34       49.01      4.84 o
   2   2  17        0.01       -1.40      3.79 o
   3   2  17       23.38       31.22      8.22 o
   4   2  17       22.85       28.52      4.52 o
   5   2  17       31.31       29.41      4.82 o
   6   2  17        3.03        7.63      4.29 o
   7   2  17        1.14        2.86      4.39 o
   8   2  17        1.02       -4.19      8.91 o
 -11   3  17        1.30        2.16      5.89 o
 -10   3  17        1.36       -2.52      5.52 o
  -9   3  17        2.32       -1.86      5.36 o
  -8   3  17       16.23       21.85      4.73 o
  -7   3  17        1.05       -3.91      3.91 o
  -6   3  17        5.93       11.54      4.13 o
  -5   3  17        0.02       -3.61      3.61 o
  -4   3  17        2.67       10.31      3.44 o
  -3   3  17       66.69       78.54      4.91 o
  -2   3  17       40.75       45.79      4.16 o
  -1   3  17        1.96        1.08      3.21 o
   0   3  17       12.03       10.79      3.56 o
   1   3  17        0.47       -2.91      3.37 o
   2   3  17        3.62        1.94      3.72 o
   3   3  17       25.24       23.93     10.79 o
   4   3  17       13.58        9.49      4.43 o
   5   3  17        7.59        5.67      4.61 o
   6   3  17       49.80       69.67     10.38 o
   7   3  17        9.07        1.94      4.69 o
   8   3  17        0.82       -0.35      4.69 o
 -10   4  17        1.55       -6.29      6.29 o
  -9   4  17        1.54        3.14      5.52 o
  -8   4  17        0.59        3.52      4.29 o
  -7   4  17        5.38        7.56      4.33 o
  -6   4  17        0.25        1.36      3.91 o
  -5   4  17        5.65        2.86      4.03 o
  -4   4  17        0.04       -0.88      3.68 o
  -3   4  17        3.35        4.04      3.87 o
  -2   4  17        0.09        0.94      3.87 o
  -1   4  17        4.01        1.51      3.68 o
   0   4  17        0.39       -2.58      3.82 o
   1   4  17        0.75       -3.67      3.80 o
   2   4  17        0.35        1.71      4.03 o
   3   4  17       13.21        7.84      4.41 o
   4   4  17        1.69        1.36      4.21 o
   5   4  17        0.52       -4.13      4.13 o
   6   4  17        0.60        1.62      4.41 o
   7   4  17        0.00        5.13      6.33 o
  -9   5  17        0.95        1.61      5.52 o
  -8   5  17        2.98       -2.10      6.42 o
  -7   5  17        0.00        0.07      4.11 o
  -6   5  17        0.71       -3.25      4.03 o
  -5   5  17        0.14       -0.60      3.98 o
  -4   5  17        4.04       -0.66      3.98 o
  -3   5  17        0.02        2.07      3.98 o
  -2   5  17        0.10       -0.86      3.79 o
  -1   5  17        5.60        2.77      4.05 o
   0   5  17        0.00        4.33      3.98 o
   1   5  17        1.23        4.89      4.11 o
   2   5  17        2.07        6.32      4.21 o
   3   5  17        0.18       -2.10      4.03 o
   4   5  17       17.18       25.05      6.08 o
   5   5  17        1.87        2.10      4.43 o
   6   5  17        0.11       -2.66      4.43 o
  -8   6  17        0.69        2.38      4.61 o
  -7   6  17        0.16       -1.89      5.24 o
  -6   6  17       10.58       16.65      4.66 o
  -5   6  17        6.22        7.32      4.41 o
  -4   6  17        0.12        6.74      4.29 o
  -3   6  17        6.41       10.67      4.36 o
  -2   6  17        0.02        0.52      3.87 o
  -1   6  17        2.44       -3.74      3.74 o
   0   6  17        7.33        7.83      5.32 o
   1   6  17       14.54       17.87      4.48 o
   2   6  17        8.05        8.71      4.33 o
   3   6  17        4.39       12.31      4.63 o
   4   6  17        3.89       11.15      4.73 o
   5   6  17        5.21       10.58      4.94 o
  -6   7  17        0.48       -2.13      3.86 o
  -5   7  17        1.19       -0.76      4.24 o
  -4   7  17        0.36       -2.15      4.10 o
  -3   7  17        0.85        5.87      4.29 o
  -2   7  17        2.40        3.93      4.21 o
  -1   7  17       14.94       10.46      5.81 o
   0   7  17        4.41       -3.87      3.87 o
   1   7  17        5.82        9.50      4.83 o
   2   7  17        0.00        0.68      4.31 o
   3   7  17        5.20        4.14      4.39 o
 -11   0  18        0.88       -6.81      8.39 o
 -10   0  18        1.32       -3.67      7.86 o
  -9   0  18        0.12        7.86      7.86 o
  -8   0  18        6.30        0.00      7.34 o
  -7   0  18        0.31       -6.81      6.81 o
  -6   0  18        0.23        9.43      7.34 o
  -5   0  18        3.04       15.20      7.34 o
  -4   0  18        3.96        4.72      6.81 o
  -3   0  18        0.86       -2.62      6.81 o
  -2   0  18        1.70       -2.62      6.81 o
  -1   0  18       21.27       16.25      7.86 o
   0   0  18        1.39        1.05      6.81 o
   1   0  18        2.89       -6.81      6.81 o
   2   0  18        0.76       -1.05      7.34 o
   3   0  18       46.31       42.45      9.43 o
   4   0  18        3.30        9.96      8.39 o
   5   0  18       26.96       41.40      9.96 o
   6   0  18        0.23       -7.34      7.34 o
   7   0  18        0.03       -4.72      8.39 o
 -10   1  18        0.34        9.96      8.39 o
  -9   1  18        1.22       -0.63      5.52 o
  -8   1  18        0.07       -2.07      3.50 o
  -7   1  18        2.94       -4.23      4.23 o
  -6   1  18        0.11       -3.70      3.70 o
  -5   1  18        0.05        3.07      3.93 o
  -4   1  18        0.70       -0.23      4.50 o
  -3   1  18        4.97        5.91      3.70 o
  -2   1  18        1.53        2.63      3.82 o
  -1   1  18        1.25       -1.41      3.55 o
   0   1  18        6.07        8.76      5.65 o
   1   1  18        0.02        5.53      3.86 o
   2   1  18        6.31        9.83      4.31 o
   3   1  18        4.16        3.23      4.00 o
   4   1  18       55.79       67.92      7.41 o
   5   1  18       19.62       17.91      7.34 o
   6   1  18        0.03        7.34      8.65 o
   7   1  18        0.55       -5.74      5.74 o
 -10   2  18        1.88       -4.07      5.29 o
  -9   2  18        1.41        6.25      5.52 o
  -8   2  18        3.52        7.88      6.67 o
  -7   2  18        0.56       -3.47      3.47 o
  -6   2  18        6.96        3.39      4.99 o
  -5   2  18        1.62       -2.37      3.37 o
  -4   2  18       16.59       20.84      5.04 o
  -3   2  18       14.68       23.63      4.43 o
  -2   2  18        2.18        7.03      3.82 o
  -1   2  18       13.18       17.82      4.11 o
   0   2  18        0.16        0.10      3.70 o
   1   2  18        4.66        8.17      4.03 o
   2   2  18        0.00       -3.63      3.91 o
   3   2  18        0.21       -1.58      4.57 o
   4   2  18        2.72        4.57      4.15 o
   5   2  18        3.31        4.87      4.73 o
   6   2  18        3.42       -8.39      8.39 o
   7   2  18        4.66       24.63      9.96 o
 -10   3  18        3.53        3.54      6.11 o
  -9   3  18        1.60        6.51      6.81 o
  -8   3  18        2.17        1.45      4.72 o
  -7   3  18       20.56       27.78      4.92 o
  -6   3  18       12.96       12.14      4.63 o
  -5   3  18        8.29        5.20      4.31 o
  -4   3  18       14.98       16.67      4.66 o
  -3   3  18       25.95       30.01      7.20 o
  -2   3  18       41.45       36.97      5.12 o
  -1   3  18       10.00        4.40      4.37 o
   0   3  18        0.58       -3.13      3.98 o
   1   3  18        0.01        1.78      4.77 o
   2   3  18        0.18       -6.59      6.59 o
   3   3  18        3.73        3.49      4.43 o
   4   3  18        1.13        3.21      9.62 o
   5   3  18        1.42       -3.67      6.18 o
   6   3  18        3.90        1.64     10.24 o
  -9   4  18        3.58       -1.00      9.70 o
  -8   4  18        0.82        9.32      4.72 o
  -7   4  18        4.42       13.59      4.52 o
  -6   4  18       10.71       18.03      4.82 o
  -5   4  18        0.97        1.25      4.62 o
  -4   4  18        0.69        1.35      4.11 o
  -3   4  18        0.92       -0.91      4.48 o
  -2   4  18        8.91       10.65      4.36 o
  -1   4  18        0.47       -2.99      4.03 o
   0   4  18        0.42        1.86      4.11 o
   1   4  18        0.25       -4.00      4.00 o
   2   4  18        1.00        2.09      4.36 o
   3   4  18        0.20       -2.35      4.41 o
   4   4  18        1.80        5.92      4.73 o
   5   4  18        0.17       -2.49      4.63 o
  -8   5  18        0.10        1.22      4.54 o
  -7   5  18        0.11        0.76      4.43 o
  -6   5  18        0.51        3.97      7.22 o
  -5   5  18        0.74        3.58      4.43 o
  -4   5  18        2.55        3.48      4.21 o
  -3   5  18        0.00        2.14      4.18 o
  -2   5  18        0.11        0.12      4.21 o
  -1   5  18        0.34       -0.38      5.65 o
   0   5  18        0.28        2.26      4.41 o
   1   5  18        2.50       -0.38      4.29 o
   2   5  18       15.54       10.93      4.60 o
   3   5  18        3.67        1.40      4.54 o
   4   5  18        0.11        0.04      4.43 o
  -6   6  18        1.03        0.61      5.41 o
  -5   6  18        5.58       10.80      5.02 o
  -4   6  18        0.00        5.60      7.37 o
  -3   6  18        6.90        2.08      4.36 o
  -2   6  18        1.10        5.29      4.41 o
  -1   6  18        0.12        1.77      4.39 o
   0   6  18        3.48        4.11      8.54 o
   1   6  18        9.01       12.53      7.18 o
   2   6  18        1.28        3.26      4.41 o
   3   6  18        7.69       14.15      8.39 o
  -9   1  19        0.78        2.62      8.39 o
  -8   1  19        1.01       -8.38      8.38 o
  -7   1  19        2.45       -3.27      8.80 o
  -6   1  19        0.04        1.80      5.15 o
  -5   1  19        0.48       -2.62      5.19 o
  -4   1  19        1.04        1.77      4.00 o
  -3   1  19        1.32        0.95      3.84 o
  -2   1  19        7.70       13.00      4.08 o
  -1   1  19        0.14        2.02      3.93 o
   0   1  19       10.19        8.10      5.36 o
   1   1  19        3.24       -2.66      5.36 o
   2   1  19        0.79       -5.36      5.36 o
   3   1  19        2.84        1.31      5.93 o
   4   1  19        8.97       12.58      7.86 o
   5   1  19        8.20        0.29      7.86 o
  -9   2  19        3.60       -6.81      8.91 o
  -8   2  19        1.00        1.67      4.46 o
  -7   2  19        4.69       -3.74      4.24 o
  -6   2  19        2.88       -1.01      4.36 o
  -5   2  19        0.63       -3.60      3.60 o
  -4   2  19        0.40       -1.14      7.82 o
  -3   2  19        1.21        1.13      3.91 o
  -2   2  19        5.96        8.96      3.98 o
  -1   2  19        7.97       11.56      4.21 o
   0   2  19        3.49        3.92      4.03 o
   1   2  19        2.94        1.44      4.79 o
   2   2  19        0.00       -3.91      3.91 o
   3   2  19        2.43        4.55      4.86 o
   4   2  19        3.25        1.05      8.39 o
   5   2  19        4.69       -8.39      8.39 o
  -8   3  19        6.19        9.89      4.82 o
  -7   3  19       10.51       13.08      4.92 o
  -6   3  19        1.45       -3.21      4.31 o
  -5   3  19        0.95        2.68      4.60 o
  -4   3  19        9.38       15.98      4.90 o
  -3   3  19        0.39       -3.73      4.29 o
  -2   3  19       14.56        9.40      4.60 o
  -1   3  19        0.49       -1.29      8.33 o
   0   3  19       26.53       31.64      5.28 o
   1   3  19       16.44       14.64      5.00 o
   2   3  19        7.59       -0.84      4.60 o
   3   3  19        1.25       -4.39      4.39 o
   4   3  19        1.12       -5.68      9.24 o
  -7   4  19        0.17        1.10      5.05 o
  -6   4  19       26.09       37.28      6.28 o
  -5   4  19        6.68        4.58      7.13 o
  -4   4  19        2.23        2.48      4.60 o
  -3   4  19        0.15       -4.19      4.29 o
  -2   4  19        0.25       -0.82      4.29 o
  -1   4  19        2.32        2.47      4.66 o
   0   4  19        2.55       -0.52      4.41 o
   1   4  19        0.11       -0.19      4.52 o
   2   4  19        0.01       -1.40      6.59 o
   3   4  19        9.78        9.13      5.04 o
  -5   5  19        0.01        2.48      4.63 o
  -4   5  19        0.78        6.00      4.72 o
  -3   5  19        0.67       -0.48      4.41 o
  -2   5  19        0.49       -4.07      4.17 o
  -1   5  19        0.26        6.81      4.72 o
   0   5  19        3.31        8.07      4.74 o
   1   5  19        2.47        6.23      4.79 o
   2   5  19       19.43       28.30      5.40 o
  -7   0  20        7.10       15.20      8.91 o
  -6   0  20        0.32       -5.24      8.39 o
  -5   0  20        0.15       -4.19      7.86 o
  -4   0  20        6.04       12.05      8.91 o
  -3   0  20        2.92       -6.81      7.86 o
  -2   0  20        0.16       -4.72      7.34 o
  -1   0  20       13.46       13.63      8.39 o
   0   0  20        9.86       12.58      8.91 o
   1   0  20       39.03       38.26      9.96 o
   2   0  20        9.81       27.78      9.43 o
   3   0  20        5.81        1.05      8.39 o
  -7   1  20        0.00       -5.92      5.92 o
  -6   1  20        0.81       -3.83      5.36 o
  -5   1  20        0.05       -5.78     12.84 o
  -4   1  20        3.62       -0.70      5.36 o
  -3   1  20        0.03       -0.80      5.36 o
  -2   1  20        0.09       -2.10      5.56 o
  -1   1  20        0.13       -5.52      5.52 o
   0   1  20        0.48        6.51      5.74 o
   1   1  20        4.43        5.50      5.93 o
   2   1  20        6.79       16.04      6.48 o
   3   1  20        1.89        4.78      6.27 o
  -7   2  20        4.56        7.61      6.48 o
  -6   2  20        0.49       -3.34      6.04 o
  -5   2  20        0.00       -4.29      4.29 o
  -4   2  20        2.50       -6.60      8.58 o
  -3   2  20        2.50        0.82      7.08 o
  -2   2  20        0.11        0.45      5.03 o
  -1   2  20        0.01       -7.06      7.08 o
   0   2  20        0.23        2.10      8.39 o
   1   2  20        6.19       13.63      8.91 o
   2   2  20        1.89        6.81      8.91 o
   3   2  20        2.89        5.24      8.91 o
  -6   3  20        3.65        8.39      5.02 o
  -5   3  20        3.76        4.28      4.83 o
  -4   3  20        7.33        6.47      8.32 o
  -3   3  20        1.13       -0.21      6.47 o
  -2   3  20        5.86        2.29      6.63 o
  -1   3  20        0.33       -4.41      4.41 o
   0   3  20        1.49       -3.32      4.60 o
   1   3  20        3.18       -3.58      5.09 o
   2   3  20       10.16        4.34      5.00 o
  -4   4  20        0.37       -4.47      4.47 o
  -3   4  20        1.35        4.75      6.54 o
  -2   4  20        1.75       -2.56      4.60 o
  -1   4  20        0.91        6.23      4.83 o
   0   4  20        0.04        2.48      5.03 o
  -3   1  21        0.33        3.28      5.74 o
  -2   1  21        0.00        6.05      7.86 o
  -1   1  21        0.58       -4.72      5.56 o
 
